# Supplementary material for: UM-164, a Dual Inhibitor of c-Src and p38 MAPK, Suppresses Proliferation of Glioma by Reducing YAP Activity
Source: Cancers (Basel). 2022 Oct 29;14(21):5343. doi: 10.3390/cancers14215343 (PMC9658092; doi:10.3390/cancers14215343)
Supplement: Supplementary file 1 [file cancers-14-05343-s001.zip]

Archive with 3 entries (3 files):
- Figures S1-S3, Table S1.pdf
- File S1.pdf
- Table S2.xlsx
