# Supplementary material for: UM-164, a Dual Inhibitor of c-Src and p38 MAPK, Suppresses Proliferation of Glioma by Reducing YAP Activity
Source: Cancers (Basel). 2022 Oct 29;14(21):5343. doi: 10.3390/cancers14215343 (PMC9658092; doi:10.3390/cancers14215343)
Supplement: Supplementary file 1 [file cancers-14-05343-s001.zip › Table S2.xlsx]

## Sheet: Sheet1
gene_id	gene_name	transcript_id	GO	KEGG	KO_ENTRY	EC	Description	trans_type	FPKM.UM164_1	FPKM.UM164_2	FPKM.CONTRL_1	FPKM.CONTRL_2	fc	log2(fc)	pval	qval	regulation	significant
ENSG00000142871	CCN1	ENST00000451137;ENST00000674743;ENST00000676007;ENST00000674818;ENST00000480413	GO:0000166(nucleotide binding);GO:0001649(osteoblast differentiation);GO:0001934(positive regulation of protein phosphorylation);GO:0002041(intussusceptive angiogenesis);GO:0003181(atrioventricular valve morphogenesis);GO:0003278(apoptotic process involved in heart morphogenesis);GO:0003281(ventricular septum development);GO:0005178(integrin binding);GO:0005201(extracellular matrix structural con…	NA	NA	NA	cellular communication network factor 1 [Source:HGNC Symbol;Acc:HGNC:2654]	protein_coding;retained_intron;processed_transcript	7.86228	7.83836	50.6484	50.6026	0.155066	-2.68904	1.42407e-100	3.94382e-96	down	yes
ENSG00000118523	CCN2	ENST00000367976	GO:0001502(cartilage condensation);GO:0001503(ossification);GO:0001525(angiogenesis);GO:0001894(tissue homeostasis);GO:0001934(positive regulation of protein phosphorylation);GO:0001968(fibronectin binding);GO:0005178(integrin binding);GO:0005515(protein binding);GO:0005520(insulin-like growth factor binding);GO:0005576(extracellular region);GO:0005615(extracellular space);GO:0005801(cis-Golgi ne…	04371(Apelin signaling pathway);04390(Hippo signaling pathway)	NA	NA	cellular communication network factor 2 [Source:HGNC Symbol;Acc:HGNC:2500]	protein_coding	15.2181	13.4239	72.8198	74.0798	0.194976	-2.35863	2.81419e-69	3.89681e-65	down	yes
ENSG00000137801	THBS1	ENST00000260356;ENST00000484734;ENST00000466755;ENST00000397591;ENST00000497720;ENST00000559746;ENST00000560894;ENST00000490247	GO:0000187(activation of MAPK activity);GO:0001666(response to hypoxia);GO:0001786(phosphatidylserine binding);GO:0001937(negative regulation of endothelial cell proliferation);GO:0001953(negative regulation of cell-matrix adhesion);GO:0001968(fibronectin binding);GO:0002040(sprouting angiogenesis);GO:0002544(chronic inflammatory response);GO:0002576(platelet degranulation);GO:0002581(negative re…	04015(Rap1 signaling pathway);04115(p53 signaling pathway);04145(Phagosome);04151(PI3K-Akt signaling pathway);04350(TGF-beta signaling pathway);04510(Focal adhesion);04512(ECM-receptor interaction);05144(Malaria);05165(Human papillomavirus infection);05205(Proteoglycans in cancer);05206(MicroRNAs in cancer);05219(Bladder cancer);05219(Bladder cancer)	K16857	NA	thrombospondin 1 [Source:HGNC Symbol;Acc:HGNC:11785]	protein_coding;retained_intron	17.463	15.2824	68.8153	82.929	0.215793	-2.21228	3.96694e-58	3.66202e-54	down	yes
ENSG00000128510	CPA4	ENST00000222482;ENST00000486598;ENST00000497388;ENST00000474254;ENST00000488025;ENST00000490117;ENST00000445470	GO:0004180(carboxypeptidase activity);GO:0004181(metallocarboxypeptidase activity);GO:0005575(cellular_component);GO:0005576(extracellular region);GO:0005615(extracellular space);GO:0006508(proteolysis);GO:0008233(peptidase activity);GO:0008237(metallopeptidase activity);GO:0008270(zinc ion binding);GO:0016573(histone acetylation);GO:0016787(hydrolase activity);GO:0046872(metal ion binding);GO:00…	NA	K08637	EC:3.4.17.-	carboxypeptidase A4 [Source:HGNC Symbol;Acc:HGNC:15740]	protein_coding;retained_intron	3.01508	2.48019	18.1721	17.1791	0.155448	-2.6855	8.04571e-55	5.57045e-51	down	yes
ENSG00000108691	CCL2	ENST00000225831;ENST00000582017;ENST00000624362;ENST00000580907	GO:0000165(MAPK cascade);GO:0001525(angiogenesis);GO:0002548(monocyte chemotaxis);GO:0004672(protein kinase activity);GO:0005102(signaling receptor binding);GO:0005125(cytokine activity);GO:0005515(protein binding);GO:0005576(extracellular region);GO:0005615(extracellular space);GO:0006468(protein phosphorylation);GO:0006935(chemotaxis);GO:0006954(inflammatory response);GO:0006955(immune response…	04060(Cytokine-cytokine receptor interaction);04062(Chemokine signaling pathway);04621(NOD-like receptor signaling pathway);04657(IL-17 signaling pathway);04668(TNF signaling pathway);04933(AGE-RAGE signaling pathway in diabetic complications);05142(Chagas disease (American trypanosomiasis));05144(Malaria);05163(Human cytomegalovirus infection);05164(Influenza A);05168(Herpes simplex virus 1 infe…	K14624	NA	C-C motif chemokine ligand 2 [Source:HGNC Symbol;Acc:HGNC:10618]	protein_coding;retained_intron;TEC	21.1471	23.2518	83.8755	88.4131	0.257701	-1.95623	8.54593e-49	4.73342e-45	down	yes
ENSG00000175592	FOSL1	ENST00000532401;ENST00000531493;ENST00000312562;ENST00000448083;ENST00000534222	GO:0000790(nuclear chromatin);GO:0000977(RNA polymerase II regulatory region sequence-specific DNA binding);GO:0000978(RNA polymerase II cis-regulatory region sequence-specific DNA binding);GO:0000981(DNA-binding transcription factor activity, RNA polymerase II-specific);GO:0001228(DNA-binding transcription activator activity, RNA polymerase II-specific);GO:0001701(in utero embryonic development)…	04310(Wnt signaling pathway);04380(Osteoclast differentiation);04657(IL-17 signaling pathway);05166(Human T-cell leukemia virus 1 infection);05166(Human T-cell leukemia virus 1 infection)	K04502	NA	FOS like 1, AP-1 transcription factor subunit [Source:HGNC Symbol;Acc:HGNC:13718]	protein_coding	29.7828	28.5792	123.768	111.754	0.247799	-2.01276	1.24033e-46	5.72493e-43	down	yes
ENSG00000107984	DKK1	ENST00000373970;ENST00000476752;ENST00000467359;ENST00000494277	GO:0000122(negative regulation of transcription by RNA polymerase II);GO:0000904(cell morphogenesis involved in differentiation);GO:0001706(endoderm formation);GO:0001707(mesoderm formation);GO:0001942(hair follicle development);GO:0002090(regulation of receptor internalization);GO:0005515(protein binding);GO:0005576(extracellular region);GO:0005615(extracellular space);GO:0005886(plasma membrane…	04310(Wnt signaling pathway);04310(Wnt signaling pathway)	K02165	NA	dickkopf WNT signaling pathway inhibitor 1 [Source:HGNC Symbol;Acc:HGNC:2891]	protein_coding;processed_transcript	8.80246	6.68244	46.5673	44.3462	0.170325	-2.55363	3.6773e-46	1.45485e-42	down	yes
ENSG00000140416	TPM1	ENST00000357980;ENST00000651590;ENST00000559556;ENST00000334895;ENST00000558314;ENST00000561266;ENST00000288398;ENST00000651344;ENST00000610733;ENST00000558868;ENST00000558264;ENST00000559397;ENST00000560131;ENST00000358278;ENST00000558400;ENST00000651577;ENST00000559281;ENST00000558910;ENST00000561242;ENST00000560975;ENST00000267996;ENST00000559831;ENST00000560959;ENST00000560679;ENST00000404484…	GO:0001701(in utero embryonic development);GO:0001725(stress fiber);GO:0003065(positive regulation of heart rate by epinephrine);GO:0003779(actin binding);GO:0005200(structural constituent of cytoskeleton);GO:0005515(protein binding);GO:0005737(cytoplasm);GO:0005829(cytosol);GO:0005856(cytoskeleton);GO:0005862(muscle thin filament tropomyosin);GO:0005884(actin filament);GO:0006936(muscle contract…	04260(Cardiac muscle contraction);04261(Adrenergic signaling in cardiomyocytes);05206(MicroRNAs in cancer);05410(Hypertrophic cardiomyopathy (HCM));05414(Dilated cardiomyopathy (DCM));05414(Dilated cardiomyopathy (DCM))	K10373	NA	tropomyosin 1 [Source:HGNC Symbol;Acc:HGNC:12010]	protein_coding;nonsense_mediated_decay;retained_intron;processed_transcript	7.42737	8.52378	23.9092	24.6948	0.328186	-1.60742	2.80698e-32	9.71707e-29	down	yes
ENSG00000128342	LIF	ENST00000249075;ENST00000403987	GO:0001974(blood vessel remodeling);GO:0005102(signaling receptor binding);GO:0005125(cytokine activity);GO:0005146(leukemia inhibitory factor receptor binding);GO:0005515(protein binding);GO:0005576(extracellular region);GO:0005615(extracellular space);GO:0005829(cytosol);GO:0006955(immune response);GO:0007260(tyrosine phosphorylation of STAT protein);GO:0007275(multicellular organism developmen…	04060(Cytokine-cytokine receptor interaction);04550(Signaling pathways regulating pluripotency of stem cells);04630(Jak-STAT signaling pathway);04668(TNF signaling pathway);04668(TNF signaling pathway)	K05419	NA	LIF interleukin 6 family cytokine [Source:HGNC Symbol;Acc:HGNC:6596]	protein_coding	48.8806	49.2145	122.741	124.486	0.396781	-1.33359	6.45585e-32	1.98654e-28	down	yes
ENSG00000167767	KRT80	ENST00000394815;ENST00000466011;ENST00000313234	GO:0005515(protein binding);GO:0005829(cytosol);GO:0005882(intermediate filament);GO:0031424(keratinization);GO:0045095(keratin filament);GO:0045111(intermediate filament cytoskeleton);GO:0070268(cornification);GO:0070268(cornification)	NA	K07605	NA	keratin 80 [Source:HGNC Symbol;Acc:HGNC:27056]	protein_coding;retained_intron	1.67528	1.05554	9.39006	9.23392	0.14663	-2.76975	9.94437e-30	2.5385e-26	down	yes
ENSG00000067955	CBFB	ENST00000651988;ENST00000652116;ENST00000568858;ENST00000565389;ENST00000567947;ENST00000564034;ENST00000561924;ENST00000412916;ENST00000563939;ENST00000566281;ENST00000290858	GO:0000122(negative regulation of transcription by RNA polymerase II);GO:0000209(protein polyubiquitination);GO:0001503(ossification);GO:0001649(osteoblast differentiation);GO:0001959(regulation of cytokine-mediated signaling pathway);GO:0003677(DNA binding);GO:0003712(transcription coregulator activity);GO:0003713(transcription coactivator activity);GO:0005515(protein binding);GO:0005634(nucleus…	NA	NA	NA	core-binding factor subunit beta [Source:HGNC Symbol;Acc:HGNC:1539]	processed_transcript;retained_intron;protein_coding;nonsense_mediated_decay	4.13442	4.51991	13.9998	14.148	0.30746	-1.70153	1.00829e-29	2.5385e-26	down	yes
ENSG00000211459	MT-RNR1	ENST00000389680	NA	NA	NA	NA	mitochondrially encoded 12S rRNA [Source:HGNC Symbol;Acc:HGNC:7470]	Mt_rRNA	917.003	1065.08	296.25	340.503	3.1128	1.63821	1.17199e-29	2.70476e-26	up	yes
ENSG00000002834	LASP1	ENST00000585841;ENST00000584106;ENST00000318008;ENST00000581485;ENST00000579123;ENST00000443937;ENST00000433206	GO:0003779(actin binding);GO:0005515(protein binding);GO:0005737(cytoplasm);GO:0005856(cytoskeleton);GO:0005925(focal adhesion);GO:0005938(cell cortex);GO:0006811(ion transport);GO:0015075(ion transmembrane transporter activity);GO:0030864(cortical actin cytoskeleton);GO:0034220(ion transmembrane transport);GO:0045296(cadherin binding);GO:0046872(metal ion binding);GO:0051015(actin filament bindi…	NA	NA	NA	LIM and SH3 protein 1 [Source:HGNC Symbol;Acc:HGNC:6513]	nonsense_mediated_decay;retained_intron;protein_coding	49.3616	52.5435	18.1223	19.9984	2.67323	1.41858	5.65682e-29	1.20508e-25	up	yes
ENSG00000142627	EPHA2	ENST00000461614;ENST00000358432;ENST00000480202;ENST00000462805	GO:0000166(nucleotide binding);GO:0001501(skeletal system development);GO:0001525(angiogenesis);GO:0001568(blood vessel development);GO:0001570(vasculogenesis);GO:0001618(virus receptor activity);GO:0001649(osteoblast differentiation);GO:0001818(negative regulation of cytokine production);GO:0002043(blood vessel endothelial cell proliferation involved in sprouting angiogenesis);GO:0004672(protein…	04010(MAPK signaling pathway);04014(Ras signaling pathway);04015(Rap1 signaling pathway);04151(PI3K-Akt signaling pathway);04360(Axon guidance);04360(Axon guidance)	K05103	EC:2.7.10.1	EPH receptor A2 [Source:HGNC Symbol;Acc:HGNC:3386]	processed_transcript;protein_coding	18.593	18.0331	47.7868	46.5985	0.388049	-1.36569	3.47862e-28	6.88121e-25	down	yes
ENSG00000281181	FP236383	ENST00000627981	NA	NA	NA	NA	novel transcript, similar to YY1 associated myogenesis RNA 1 YAM1	lncRNA	14803.3	17170.8	4909.08	4140.32	3.53328	1.82101	1.88077e-27	3.47241e-24	up	yes
ENSG00000187134	AKR1C1	ENST00000380872;ENST00000442997;ENST00000476100;ENST00000380859;ENST00000477661	GO:0001523(retinoid metabolic process);GO:0004032(alditol:NADP+ 1-oxidoreductase activity);GO:0004033(aldo-keto reductase (NADP) activity);GO:0005496(steroid binding);GO:0005515(protein binding);GO:0005737(cytoplasm);GO:0005829(cytosol);GO:0006693(prostaglandin metabolic process);GO:0006805(xenobiotic metabolic process);GO:0007586(digestion);GO:0008106(alcohol dehydrogenase (NADP+) activity);GO:0…	00140(Steroid hormone biosynthesis);00980(Metabolism of xenobiotics by cytochrome P450);00980(Metabolism of xenobiotics by cytochrome P450)	K00212	1.1.1.357;1.3.1.20;EC:1.1.1.149	aldo-keto reductase family 1 member C1 [Source:HGNC Symbol;Acc:HGNC:384]	protein_coding;processed_transcript	23.9212	27.483	8.63803	8.62674	2.9774	1.57405	8.84353e-27	1.53071e-23	up	yes
ENSG00000113739	STC2	ENST00000265087;ENST00000520648;ENST00000519511;ENST00000518455;ENST00000520593	GO:0005179(hormone activity);GO:0005576(extracellular region);GO:0005615(extracellular space);GO:0005783(endoplasmic reticulum);GO:0005788(endoplasmic reticulum lumen);GO:0005794(Golgi apparatus);GO:0006874(cellular calcium ion homeostasis);GO:0006979(response to oxidative stress);GO:0007165(signal transduction);GO:0007566(embryo implantation);GO:0010629(negative regulation of gene expression);GO…	NA	NA	NA	stanniocalcin 2 [Source:HGNC Symbol;Acc:HGNC:11374]	protein_coding;retained_intron;processed_transcript	2.70406	2.26063	9.45683	8.68211	0.273703	-1.86931	1.28335e-26	2.09065e-23	down	yes
ENSG00000100065	CARD10	ENST00000488141;ENST00000467812;ENST00000403299;ENST00000251973;ENST00000486118;ENST00000476871;ENST00000494166;ENST00000433485	GO:0005515(protein binding);GO:0005737(cytoplasm);GO:0007250(activation of NF-kappaB-inducing kinase activity);GO:0030159(receptor signaling complex adaptor activity);GO:0032449(CBM complex);GO:0042981(regulation of apoptotic process);GO:0050700(CARD domain binding);GO:0065003(protein-containing complex assembly);GO:0090051(negative regulation of cell migration involved in sprouting angiogenesis)…	04064(NF-kappa B signaling pathway);04064(NF-kappa B signaling pathway)	K20912	NA	caspase recruitment domain family member 10 [Source:HGNC Symbol;Acc:HGNC:16422]	retained_intron;protein_coding;processed_transcript	8.43985	8.08896	21.9818	21.3293	0.38163	-1.38975	2.4625e-26	3.78869e-23	down	yes
ENSG00000280800	FP671120	ENST00000631211	NA	NA	NA	NA	novel transcript, similar to YY1 associated myogenesis RNA 1 YAM1	lncRNA	3679.59	4162.94	1250.03	1039.2	3.42584	1.77646	3.38844e-26	4.93892e-23	up	yes
ENSG00000144668	ITGA9	ENST00000264741;ENST00000422441;ENST00000461533	GO:0005518(collagen binding);GO:0005886(plasma membrane);GO:0007155(cell adhesion);GO:0007229(integrin-mediated signaling pathway);GO:0008305(integrin complex);GO:0009925(basal plasma membrane);GO:0016020(membrane);GO:0016021(integral component of membrane);GO:0030198(extracellular matrix organization);GO:0030593(neutrophil chemotaxis);GO:0034679(integrin alpha9-beta1 complex);GO:0042060(wound he…	04151(PI3K-Akt signaling pathway);04510(Focal adhesion);04512(ECM-receptor interaction);04514(Cell adhesion molecules (CAMs));04810(Regulation of actin cytoskeleton);05165(Human papillomavirus infection);05410(Hypertrophic cardiomyopathy (HCM));05412(Arrhythmogenic right ventricular cardiomyopathy (ARVC));05414(Dilated cardiomyopathy (DCM));05414(Dilated cardiomyopathy (DCM))	K06585	NA	integrin subunit alpha 9 [Source:HGNC Symbol;Acc:HGNC:6145]	protein_coding;retained_intron	10.1582	10.1349	3.18355	3.75331	2.92541	1.54864	1.48114e-25	1.9935e-22	up	yes
ENSG00000274012	RN7SL2	ENST00000490232	NA	NA	NA	NA	RNA component of signal recognition particle 7SL2 [Source:HGNC Symbol;Acc:HGNC:23134]	misc_RNA	79.9632	84.7545	5.46021	10.8785	10.0814	3.33363	1.51165e-25	1.9935e-22	up	yes
ENSG00000280614	FP236383	ENST00000625598	NA	NA	NA	NA	novel transcript, similar to YY1 associated myogenesis RNA 1 YAM1	lncRNA	8290.49	9645.87	2896.04	2436.34	3.36367	1.75004	4.04381e-25	5.09042e-22	up	yes
ENSG00000082126	MPP4	ENST00000483841;ENST00000409474;ENST00000409818;ENST00000396886;ENST00000359962;ENST00000409143;ENST00000447335;ENST00000486212;ENST00000620095;ENST00000428900	GO:0005515(protein binding);GO:0005737(cytoplasm);GO:0005829(cytosol);GO:0005912(adherens junction);GO:0008150(biological_process);GO:0015629(actin cytoskeleton);GO:0032991(protein-containing complex);GO:0035418(protein localization to synapse);GO:0035418(protein localization to synapse)	04530(Tight junction);04530(Tight junction)	K21109	NA	membrane palmitoylated protein 4 [Source:HGNC Symbol;Acc:HGNC:13680]	retained_intron;protein_coding;nonsense_mediated_decay	0.420842	0.490504	2.63328	2.74263	0.169524	-2.56044	1.50796e-23	1.81571e-20	down	yes
ENSG00000120738	EGR1	ENST00000239938	GO:0000122(negative regulation of transcription by RNA polymerase II);GO:0000790(nuclear chromatin);GO:0000976(transcription regulatory region sequence-specific DNA binding);GO:0000977(RNA polymerase II regulatory region sequence-specific DNA binding);GO:0000981(DNA-binding transcription factor activity, RNA polymerase II-specific);GO:0001228(DNA-binding transcription activator activity, RNA poly…	04371(Apelin signaling pathway);04912(GnRH signaling pathway);04928(Parathyroid hormone synthesis, secretion and action);04933(AGE-RAGE signaling pathway in diabetic complications);05020(Prion diseases);05166(Human T-cell leukemia virus 1 infection)	NA	NA	early growth response 1 [Source:HGNC Symbol;Acc:HGNC:3238]	protein_coding	18.0509	16.4616	39.8006	44.63	0.408767	-1.29065	3.64079e-23	4.20117e-20	down	yes
ENSG00000129474	AJUBA	ENST00000262713;ENST00000553736;ENST00000556731;ENST00000397388;ENST00000555479;ENST00000553911	GO:0000086(G2/M transition of mitotic cell cycle);GO:0000122(negative regulation of transcription by RNA polymerase II);GO:0000932(P-body);GO:0001666(response to hypoxia);GO:0003682(chromatin binding);GO:0003714(transcription corepressor activity);GO:0005515(protein binding);GO:0005634(nucleus);GO:0005654(nucleoplasm);GO:0005667(transcription factor complex);GO:0005737(cytoplasm);GO:0005794(Golgi…	04390(Hippo signaling pathway);04392(Hippo signaling pathway - multiple species);04392(Hippo signaling pathway - multiple species)	K16682	NA	ajuba LIM protein [Source:HGNC Symbol;Acc:HGNC:20250]	protein_coding;retained_intron	3.76648	3.53766	11.5156	10.3528	0.334005	-1.58206	4.20599e-23	4.65923e-20	down	yes
ENSG00000122068	FYTTD1	ENST00000424384;ENST00000241502;ENST00000415708;ENST00000426031;ENST00000412924;ENST00000492360	GO:0003723(RNA binding);GO:0003729(mRNA binding);GO:0005515(protein binding);GO:0005634(nucleus);GO:0005654(nucleoplasm);GO:0006406(mRNA export from nucleus);GO:0016607(nuclear speck);GO:0051028(mRNA transport);GO:0051028(mRNA transport)	NA	NA	NA	forty-two-three domain containing 1 [Source:HGNC Symbol;Acc:HGNC:25407]	protein_coding;nonsense_mediated_decay;processed_transcript	5.58275	5.55105	1.80073	1.70336	3.17738	1.66784	4.63027e-23	4.93195e-20	up	yes
ENSG00000281383	FP671120	ENST00000629969	NA	NA	NA	NA	novel transcript, similar to YY1 associated myogenesis RNA 1 YAM1	lncRNA	1712.46	1959.17	612.148	498.598	3.30555	1.72489	5.74482e-23	5.89249e-20	up	yes
ENSG00000276168	RN7SL1	ENST00000618786	NA	NA	NA	NA	RNA component of signal recognition particle 7SL1 [Source:HGNC Symbol;Acc:HGNC:10038]	misc_RNA	88.7232	93.6527	20.9589	16.5431	4.8631	2.28188	7.56058e-23	7.47796e-20	up	yes
ENSG00000155850	SLC26A2	ENST00000433184;ENST00000286298	GO:0001503(ossification);GO:0005886(plasma membrane);GO:0005887(integral component of plasma membrane);GO:0006811(ion transport);GO:0008271(secondary active sulfate transmembrane transporter activity);GO:0008272(sulfate transport);GO:0015106(bicarbonate transmembrane transporter activity);GO:0015108(chloride transmembrane transporter activity);GO:0015116(sulfate transmembrane transporter activity…	NA	K14701	NA	solute carrier family 26 member 2 [Source:HGNC Symbol;Acc:HGNC:10994]	protein_coding	47.5399	45.6021	15.909	19.9747	2.59566	1.3761	1.15217e-21	1.10028e-18	up	yes
ENSG00000179862	CITED4	ENST00000372638	GO:0003713(transcription coactivator activity);GO:0005634(nucleus);GO:0005654(nucleoplasm);GO:0005737(cytoplasm);GO:0006355(regulation of transcription, DNA-templated);GO:0043627(response to estrogen);GO:0045893(positive regulation of transcription, DNA-templated);GO:0045944(positive regulation of transcription by RNA polymerase II)	NA	K22528	NA	Cbp/p300 interacting transactivator with Glu/Asp rich carboxy-terminal domain 4 [Source:HGNC Symbol;Acc:HGNC:18696]	protein_coding	52.1165	55.9626	19.2566	17.8771	2.91055	1.54129	2.05688e-21	1.89877e-18	up	yes
ENSG00000215472	RPL17-C18orf32	ENST00000584895;ENST00000332968	GO:0003735(structural constituent of ribosome);GO:0005840(ribosome);GO:0006412(translation);GO:0015934(large ribosomal subunit);GO:0015934(large ribosomal subunit)	03010(Ribosome);03010(Ribosome)	K02880	NA	RPL17-C18orf32 readthrough [Source:HGNC Symbol;Acc:HGNC:44661]	protein_coding	19.4675	18.4082	0	0	189378	17.5309	8.27165e-21	7.38952e-18	up	yes
ENSG00000181104	F2R	ENST00000319211;ENST00000505600	GO:0000186(activation of MAPKK activity);GO:0001965(G-protein alpha-subunit binding);GO:0002248(connective tissue replacement involved in inflammatory response wound healing);GO:0003105(negative regulation of glomerular filtration);GO:0004930(G protein-coupled receptor activity);GO:0005102(signaling receptor binding);GO:0005515(protein binding);GO:0005576(extracellular region);GO:0005769(early en…	04015(Rap1 signaling pathway);04020(Calcium signaling pathway);04024(cAMP signaling pathway);04072(Phospholipase D signaling pathway);04080(Neuroactive ligand-receptor interaction);04151(PI3K-Akt signaling pathway);04610(Complement and coagulation cascades);04611(Platelet activation);04810(Regulation of actin cytoskeleton);05200(Pathways in cancer);05200(Pathways in cancer)	K03914	NA	coagulation factor II thrombin receptor [Source:HGNC Symbol;Acc:HGNC:3537]	protein_coding	20.0489	20.2337	42.4206	50.1656	0.435082	-1.20064	2.7952e-20	2.41907e-17	down	yes
ENSG00000181027	FKRP	ENST00000391909;ENST00000318584;ENST00000600629;ENST00000595868;ENST00000593995;ENST00000595570;ENST00000594467;ENST00000602250;ENST00000593800;ENST00000593902;ENST00000601299;ENST00000596460;ENST00000597339;ENST00000600681;ENST00000600872;ENST00000600646;ENST00000593875;ENST00000598271;ENST00000593877;ENST00000600977	GO:0000139(Golgi membrane);GO:0002162(dystroglycan binding);GO:0005576(extracellular region);GO:0005615(extracellular space);GO:0005654(nucleoplasm);GO:0005737(cytoplasm);GO:0005783(endoplasmic reticulum);GO:0005791(rough endoplasmic reticulum);GO:0005794(Golgi apparatus);GO:0005829(cytosol);GO:0005886(plasma membrane);GO:0006486(protein glycosylation);GO:0009101(glycoprotein biosynthetic process…	00515(Mannose type O-glycan biosynthesis);00515(Mannose type O-glycan biosynthesis)	K19873	EC:2.7.8.-	fukutin related protein [Source:HGNC Symbol;Acc:HGNC:17997]	protein_coding;retained_intron;processed_transcript	0.456905	0.728011	3.73779	3.68716	0.159586	-2.64759	5.26506e-20	4.41851e-17	down	yes
ENSG00000175130	MARCKSL1	ENST00000329421	GO:0003779(actin binding);GO:0005515(protein binding);GO:0005516(calmodulin binding);GO:0005737(cytoplasm);GO:0005856(cytoskeleton);GO:0005886(plasma membrane);GO:0008284(positive regulation of cell population proliferation);GO:0016020(membrane);GO:0070062(extracellular exosome)	04666(Fc gamma R-mediated phagocytosis);05140(Leishmaniasis)	K13536	NA	MARCKS like 1 [Source:HGNC Symbol;Acc:HGNC:7142]	protein_coding	574.356	551.022	249.725	229.952	2.34612	1.23028	5.78191e-20	4.70954e-17	up	yes
ENSG00000075426	FOSL2	ENST00000264716;ENST00000379619;ENST00000460736	GO:0000790(nuclear chromatin);GO:0000977(RNA polymerase II regulatory region sequence-specific DNA binding);GO:0000978(RNA polymerase II cis-regulatory region sequence-specific DNA binding);GO:0000981(DNA-binding transcription factor activity, RNA polymerase II-specific);GO:0001228(DNA-binding transcription activator activity, RNA polymerase II-specific);GO:0003334(keratinocyte development);GO:00…	04380(Osteoclast differentiation);04380(Osteoclast differentiation)	NA	NA	FOS like 2, AP-1 transcription factor subunit [Source:HGNC Symbol;Acc:HGNC:3798]	protein_coding;processed_transcript	4.15863	4.61144	10.5002	12.4178	0.382672	-1.38582	1.30061e-19	1.02911e-16	down	yes
ENSG00000157111	TMEM171	ENST00000454765;ENST00000287773	GO:0005515(protein binding);GO:0016020(membrane);GO:0016021(integral component of membrane);GO:0016021(integral component of membrane)	NA	NA	NA	transmembrane protein 171 [Source:HGNC Symbol;Acc:HGNC:27031]	protein_coding	50.9165	48.7236	103.811	108.606	0.469079	-1.0921	2.1799e-19	1.67695e-16	down	yes
ENSG00000134323	MYCN	ENST00000281043	GO:0000785(chromatin);GO:0000790(nuclear chromatin);GO:0000978(RNA polymerase II cis-regulatory region sequence-specific DNA binding);GO:0000981(DNA-binding transcription factor activity, RNA polymerase II-specific);GO:0001228(DNA-binding transcription activator activity, RNA polymerase II-specific);GO:0001502(cartilage condensation);GO:0002053(positive regulation of mesenchymal cell proliferatio…	05202(Transcriptional misregulation in cancer)	K09109	NA	MYCN proto-oncogene, bHLH transcription factor [Source:HGNC Symbol;Acc:HGNC:7559]	protein_coding	7.53055	7.08833	1.9583	2.06713	3.63163	1.86062	6.41524e-19	4.80172e-16	up	yes
ENSG00000128050	PAICS	ENST00000505164;ENST00000512576;ENST00000399688;ENST00000264221;ENST00000504188;ENST00000510584;ENST00000508554;ENST00000514888	GO:0000166(nucleotide binding);GO:0003824(catalytic activity);GO:0004638(phosphoribosylaminoimidazole carboxylase activity);GO:0004639(phosphoribosylaminoimidazolesuccinocarboxamide synthase activity);GO:0005515(protein binding);GO:0005524(ATP binding);GO:0005737(cytoplasm);GO:0005829(cytosol);GO:0006164(purine nucleotide biosynthetic process);GO:0006189('de novo' IMP biosynthetic process);GO:000…	00230(Purine metabolism);00230(Purine metabolism)	K01587	6.3.2.6;EC:4.1.1.21	phosphoribosylaminoimidazole carboxylase and phosphoribosylaminoimidazolesuccinocarboxamide synthase [Source:HGNC Symbol;Acc:HGNC:8587]	protein_coding;retained_intron	11.1751	11.4188	22.4746	24.6544	0.479406	-1.06068	1.00654e-18	7.33558e-16	down	yes
ENSG00000263020	AL662899	ENST00000375880;ENST00000617558;ENST00000409691	GO:0005956(protein kinase CK2 complex);GO:0016055(Wnt signaling pathway);GO:0019887(protein kinase regulator activity);GO:0045859(regulation of protein kinase activity);GO:0045859(regulation of protein kinase activity)	NA	NA	NA	novel protein	protein_coding	0.185728	0.501697	18.3269	22.8327	0.0167014	-5.90388	1.14364e-18	8.12099e-16	down	yes
ENSG00000164434	FABP7	ENST00000368444;ENST00000356535	GO:0001964(startle response);GO:0005634(nucleus);GO:0005737(cytoplasm);GO:0005829(cytosol);GO:0005911(cell-cell junction);GO:0007399(nervous system development);GO:0008285(negative regulation of cell population proliferation);GO:0008289(lipid binding);GO:0019433(triglyceride catabolic process);GO:0021846(cell proliferation in forebrain);GO:0022008(neurogenesis);GO:0042995(cell projection);GO:0043…	03320(PPAR signaling pathway);03320(PPAR signaling pathway)	K08756	NA	fatty acid binding protein 7 [Source:HGNC Symbol;Acc:HGNC:3562]	protein_coding	66.3723	74.3986	29.2237	29.4915	2.39752	1.26154	1.25983e-18	8.72244e-16	up	yes
ENSG00000139531	SUOX	ENST00000394109;ENST00000356124;ENST00000551841;ENST00000546833;ENST00000547586;ENST00000546712;ENST00000550065;ENST00000551698;ENST00000266971;ENST00000394115;ENST00000550121;ENST00000552813;ENST00000548274	GO:0005515(protein binding);GO:0005739(mitochondrion);GO:0005758(mitochondrial intermembrane space);GO:0005759(mitochondrial matrix);GO:0006790(sulfur compound metabolic process);GO:0008482(sulfite oxidase activity);GO:0016491(oxidoreductase activity);GO:0020037(heme binding);GO:0030151(molybdenum ion binding);GO:0043546(molybdopterin cofactor binding);GO:0046872(metal ion binding);GO:0055114(oxi…	00920(Sulfur metabolism);00920(Sulfur metabolism)	K00387	EC:1.8.3.1	sulfite oxidase [Source:HGNC Symbol;Acc:HGNC:11460]	protein_coding;retained_intron;nonsense_mediated_decay;processed_transcript	1.7223	1.51514	5.14915	5.02803	0.318108	-1.65241	2.69278e-18	1.81887e-15	down	yes
ENSG00000148926	ADM	ENST00000528655;ENST00000526492;ENST00000278175;ENST00000530439;ENST00000524948;ENST00000534464;ENST00000528544	GO:0001570(vasculogenesis);GO:0001666(response to hypoxia);GO:0001843(neural tube closure);GO:0002026(regulation of the force of heart contraction);GO:0002031(G protein-coupled receptor internalization);GO:0003073(regulation of systemic arterial blood pressure);GO:0005102(signaling receptor binding);GO:0005179(hormone activity);GO:0005576(extracellular region);GO:0005615(extracellular space);GO:0…	04080(Neuroactive ligand-receptor interaction);04270(Vascular smooth muscle contraction);04270(Vascular smooth muscle contraction)	NA	NA	adrenomedullin [Source:HGNC Symbol;Acc:HGNC:259]	protein_coding	9.59509	10.1199	27.7041	24.8549	0.375101	-1.41465	3.15671e-18	2.08147e-15	down	yes
ENSG00000100345	MYH9	ENST00000475726;ENST00000216181;ENST00000495928;ENST00000473022;ENST00000463027;ENST00000486218;ENST00000477189;ENST00000459960;ENST00000401701;ENST00000472210	GO:0000146(microfilament motor activity);GO:0000166(nucleotide binding);GO:0000212(meiotic spindle organization);GO:0000904(cell morphogenesis involved in differentiation);GO:0001525(angiogenesis);GO:0001701(in utero embryonic development);GO:0001725(stress fiber);GO:0001726(ruffle);GO:0001768(establishment of T cell polarity);GO:0001772(immunological synapse);GO:0001778(plasma membrane repair);G…	04530(Tight junction);04810(Regulation of actin cytoskeleton);05132(Salmonella infection);05132(Salmonella infection)	K10352	NA	myosin heavy chain 9 [Source:HGNC Symbol;Acc:HGNC:7579]	processed_transcript;protein_coding;retained_intron	71.3404	69.6451	127.679	138.219	0.530223	-0.915328	1.41494e-17	9.11285e-15	down	no
ENSG00000101187	SLCO4A1	ENST00000495889;ENST00000370507;ENST00000466818;ENST00000451793;ENST00000470412;ENST00000497919;ENST00000217159;ENST00000497209;ENST00000466961	GO:0005515(protein binding);GO:0005886(plasma membrane);GO:0005887(integral component of plasma membrane);GO:0006811(ion transport);GO:0015347(sodium-independent organic anion transmembrane transporter activity);GO:0015349(thyroid hormone transmembrane transporter activity);GO:0016020(membrane);GO:0016021(integral component of membrane);GO:0022857(transmembrane transporter activity);GO:0043252(so…	NA	K14354	NA	solute carrier organic anion transporter family member 4A1 [Source:HGNC Symbol;Acc:HGNC:10953]	processed_transcript;protein_coding;nonsense_mediated_decay	20.7878	20.7495	8.99316	8.78387	2.33657	1.22439	1.56676e-17	9.86131e-15	up	yes
ENSG00000275216	AL161431	ENST00000618966;ENST00000649017	NA	NA	NA	NA	novel transcript	lncRNA	0.635547	0.476882	2.51773	2.67184	0.214359	-2.2219	3.83712e-17	2.36145e-14	down	yes
ENSG00000110092	CCND1	ENST00000227507;ENST00000545484;ENST00000539241;ENST00000535993;ENST00000542367	GO:0000079(regulation of cyclin-dependent protein serine/threonine kinase activity);GO:0000082(G1/S transition of mitotic cell cycle);GO:0000122(negative regulation of transcription by RNA polymerase II);GO:0000307(cyclin-dependent protein kinase holoenzyme complex);GO:0000320(re-entry into mitotic cell cycle);GO:0001889(liver development);GO:0001934(positive regulation of protein phosphorylation…	01522(Endocrine resistance);04068(FoxO signaling pathway);04110(Cell cycle);04115(p53 signaling pathway);04151(PI3K-Akt signaling pathway);04152(AMPK signaling pathway);04218(Cellular senescence);04310(Wnt signaling pathway);04340(Hedgehog signaling pathway);04371(Apelin signaling pathway);04390(Hippo signaling pathway);04510(Focal adhesion);04530(Tight junction);04630(Jak-STAT signaling pathway)…	NA	NA	cyclin D1 [Source:HGNC Symbol;Acc:HGNC:1582]	protein_coding;retained_intron	53.5911	55.8348	102.498	117.401	0.497619	-1.00689	4.33174e-17	2.6079e-14	down	yes
ENSG00000210082	MT-RNR2	ENST00000387347	NA	NA	NA	NA	mitochondrially encoded 16S rRNA [Source:HGNC Symbol;Acc:HGNC:7471]	Mt_rRNA	1997.38	2302.93	924.874	1015.8	2.21588	1.14788	1.35374e-16	7.97668e-14	up	yes
ENSG00000227488	GAGE12D	ENST00000405679	GO:0005515(protein binding)	NA	NA	NA	G antigen 12D [Source:HGNC Symbol;Acc:HGNC:31904]	protein_coding	19.9564	20.2581	0	0	201073	17.6174	1.41909e-16	8.18756e-14	up	yes
ENSG00000006327	TNFRSF12A	ENST00000341627;ENST00000326577;ENST00000575124;ENST00000574699;ENST00000575836;ENST00000571351	GO:0001525(angiogenesis);GO:0001726(ruffle);GO:0005515(protein binding);GO:0005886(plasma membrane);GO:0006915(apoptotic process);GO:0006931(substrate-dependent cell migration, cell attachment to substrate);GO:0007155(cell adhesion);GO:0007275(multicellular organism development);GO:0009986(cell surface);GO:0016020(membrane);GO:0016021(integral component of membrane);GO:0030154(cell differentiatio…	04060(Cytokine-cytokine receptor interaction);04060(Cytokine-cytokine receptor interaction)	K05149	NA	TNF receptor superfamily member 12A [Source:HGNC Symbol;Acc:HGNC:18152]	protein_coding;nonsense_mediated_decay;retained_intron	63.852	68.8569	173.4	147.543	0.413496	-1.27405	1.52008e-16	8.59122e-14	down	yes
ENSG00000168685	IL7R	ENST00000506850;ENST00000505093;ENST00000303115;ENST00000511982;ENST00000505875;ENST00000514217;ENST00000509668	GO:0000018(regulation of DNA recombination);GO:0000902(cell morphogenesis);GO:0001915(negative regulation of T cell mediated cytotoxicity);GO:0002377(immunoglobulin production);GO:0003823(antigen binding);GO:0004896(cytokine receptor activity);GO:0004917(interleukin-7 receptor activity);GO:0005515(protein binding);GO:0005576(extracellular region);GO:0005886(plasma membrane);GO:0006955(immune resp…	04060(Cytokine-cytokine receptor interaction);04068(FoxO signaling pathway);04151(PI3K-Akt signaling pathway);04630(Jak-STAT signaling pathway);04640(Hematopoietic cell lineage);05200(Pathways in cancer);05340(Primary immunodeficiency);05340(Primary immunodeficiency)	K05072	NA	interleukin 7 receptor [Source:HGNC Symbol;Acc:HGNC:6024]	protein_coding;retained_intron;nonsense_mediated_decay	0.218418	0.0793304	2.06065	1.72999	0.0785482	-3.67028	1.76004e-16	9.74851e-14	down	yes
ENSG00000138347	MYPN	ENST00000373675;ENST00000540630;ENST00000358913;ENST00000354393;ENST00000613327	GO:0003779(actin binding);GO:0005515(protein binding);GO:0005634(nucleus);GO:0005737(cytoplasm);GO:0005886(plasma membrane);GO:0007155(cell adhesion);GO:0007156(homophilic cell adhesion via plasma membrane adhesion molecules);GO:0007411(axon guidance);GO:0008092(cytoskeletal protein binding);GO:0017124(SH3 domain binding);GO:0030017(sarcomere);GO:0030018(Z disc);GO:0030424(axon);GO:0031674(I band…	NA	K22028	NA	myopalladin [Source:HGNC Symbol;Acc:HGNC:23246]	protein_coding	0.258097	0.340893	1.44557	1.82974	0.18288	-2.45103	2.6255e-16	1.4257e-13	down	yes
ENSG00000172061	LRRC15	ENST00000428839;ENST00000347624	GO:0001968(fibronectin binding);GO:0005515(protein binding);GO:0005518(collagen binding);GO:0005615(extracellular space);GO:0016020(membrane);GO:0016021(integral component of membrane);GO:0030335(positive regulation of cell migration);GO:0031012(extracellular matrix);GO:0043236(laminin binding);GO:0046813(receptor-mediated virion attachment to host cell);GO:0062023(collagen-containing extracellul…	NA	NA	NA	leucine rich repeat containing 15 [Source:HGNC Symbol;Acc:HGNC:20818]	protein_coding	1.70998	1.40833	4.43126	5.77924	0.305402	-1.71122	3.42979e-16	1.82663e-13	down	yes
ENSG00000150551	LYPD1	ENST00000449209;ENST00000345008;ENST00000397463	GO:0001662(behavioral fear response);GO:0005576(extracellular region);GO:0005886(plasma membrane);GO:0007271(synaptic transmission, cholinergic);GO:0016020(membrane);GO:0030550(acetylcholine receptor inhibitor activity);GO:0031225(anchored component of membrane);GO:0033130(acetylcholine receptor binding);GO:0035094(response to nicotine);GO:0045202(synapse);GO:0095500(acetylcholine receptor signal…	NA	NA	NA	LY6/PLAUR domain containing 1 [Source:HGNC Symbol;Acc:HGNC:28431]	nonsense_mediated_decay;protein_coding	27.9938	29.1288	64.9775	58.8408	0.461342	-1.11609	4.82623e-16	2.52184e-13	down	yes
ENSG00000114019	AMOTL2	ENST00000249883;ENST00000506326;ENST00000422605;ENST00000506107;ENST00000515172;ENST00000510560;ENST00000504234;ENST00000502491	GO:0001525(angiogenesis);GO:0003365(establishment of cell polarity involved in ameboidal cell migration);GO:0005515(protein binding);GO:0005768(endosome);GO:0005829(cytosol);GO:0005886(plasma membrane);GO:0005923(bicellular tight junction);GO:0016055(Wnt signaling pathway);GO:0016324(apical plasma membrane);GO:0030036(actin cytoskeleton organization);GO:0030334(regulation of cell migration);GO:00…	04530(Tight junction);04530(Tight junction)	K06104	NA	angiomotin like 2 [Source:HGNC Symbol;Acc:HGNC:17812]	protein_coding;retained_intron	4.61521	5.56379	16.2303	13.3416	0.344213	-1.53863	6.15482e-16	3.15651e-13	down	yes
ENSG00000167601	AXL	ENST00000599659;ENST00000301178;ENST00000593513;ENST00000594880;ENST00000359092	GO:0000166(nucleotide binding);GO:0001618(virus receptor activity);GO:0001764(neuron migration);GO:0001779(natural killer cell differentiation);GO:0001786(phosphatidylserine binding);GO:0001818(negative regulation of cytokine production);GO:0001961(positive regulation of cytokine-mediated signaling pathway);GO:0001974(blood vessel remodeling);GO:0002376(immune system process);GO:0004672(protein k…	01521(EGFR tyrosine kinase inhibitor resistance);01521(EGFR tyrosine kinase inhibitor resistance)	NA	NA	AXL receptor tyrosine kinase [Source:HGNC Symbol;Acc:HGNC:905]	retained_intron;protein_coding;processed_transcript	58.1729	52.2444	103.509	107.626	0.522969	-0.935201	1.40162e-15	7.05755e-13	down	no
ENSG00000181019	NQO1	ENST00000439109;ENST00000320623;ENST00000379047;ENST00000561500;ENST00000379046;ENST00000569118	GO:0003723(RNA binding);GO:0003955(NAD(P)H dehydrogenase (quinone) activity);GO:0004128(cytochrome-b5 reductase activity, acting on NAD(P)H);GO:0004784(superoxide dismutase activity);GO:0005515(protein binding);GO:0005737(cytoplasm);GO:0005829(cytosol);GO:0006521(regulation of cellular amino acid metabolic process);GO:0006801(superoxide metabolic process);GO:0006805(xenobiotic metabolic process);…	00130(Ubiquinone and other terpenoid-quinone biosynthesis);05200(Pathways in cancer);05225(Hepatocellular carcinoma);05418(Fluid shear stress and atherosclerosis);05418(Fluid shear stress and atherosclerosis)	K00355	EC:1.6.5.2	NAD(P)H quinone dehydrogenase 1 [Source:HGNC Symbol;Acc:HGNC:2874]	protein_coding;retained_intron	361.73	376.644	182.978	172.142	2.07922	1.05604	1.54462e-15	7.63871e-13	up	yes
ENSG00000114268	PFKFB4	ENST00000490115;ENST00000232375;ENST00000452531;ENST00000417753;ENST00000490404;ENST00000383734;ENST00000416568;ENST00000471890;ENST00000478516;ENST00000496767;ENST00000422701;ENST00000412035;ENST00000467176	GO:0000166(nucleotide binding);GO:0003824(catalytic activity);GO:0003873(6-phosphofructo-2-kinase activity);GO:0004331(fructose-2,6-bisphosphate 2-phosphatase activity);GO:0005515(protein binding);GO:0005524(ATP binding);GO:0005829(cytosol);GO:0006000(fructose metabolic process);GO:0006003(fructose 2,6-bisphosphate metabolic process);GO:0008152(metabolic process);GO:0016301(kinase activity);GO:00…	00051(Fructose and mannose metabolism);04152(AMPK signaling pathway);04152(AMPK signaling pathway)	K19030	3.1.3.46;EC:2.7.1.105	6-phosphofructo-2-kinase/fructose-2,6-biphosphatase 4 [Source:HGNC Symbol;Acc:HGNC:8875]	processed_transcript;protein_coding;nonsense_mediated_decay;retained_intron	5.92764	5.67427	13.2327	12.2589	0.455127	-1.13566	6.09658e-15	2.96208e-12	down	yes
ENSG00000278709	NKILA	ENST00000614771;ENST00000613231	NA	NA	NA	NA	NF-kappaB interacting lncRNA [Source:HGNC Symbol;Acc:HGNC:51599]	lncRNA	6.78193	7.92994	17.4416	18.8601	0.405267	-1.30306	6.84388e-15	3.26783e-12	down	yes
ENSG00000107807	TLX1	ENST00000467928;ENST00000370196;ENST00000463716;ENST00000525019;ENST00000533319	GO:0000790(nuclear chromatin);GO:0000978(RNA polymerase II cis-regulatory region sequence-specific DNA binding);GO:0000981(DNA-binding transcription factor activity, RNA polymerase II-specific);GO:0001228(DNA-binding transcription activator activity, RNA polymerase II-specific);GO:0003677(DNA binding);GO:0003700(DNA-binding transcription factor activity);GO:0005515(protein binding);GO:0005634(nuc…	05202(Transcriptional misregulation in cancer);05202(Transcriptional misregulation in cancer)	K09340	NA	T cell leukemia homeobox 1 [Source:HGNC Symbol;Acc:HGNC:5056]	protein_coding;processed_transcript	9.66569	8.63931	3.16678	3.17839	2.88487	1.52851	7.19193e-15	3.37582e-12	up	yes
ENSG00000175505	CLCF1	ENST00000312438;ENST00000533438	GO:0002639(positive regulation of immunoglobulin production);GO:0005102(signaling receptor binding);GO:0005125(cytokine activity);GO:0005127(ciliary neurotrophic factor receptor binding);GO:0005515(protein binding);GO:0005576(extracellular region);GO:0005615(extracellular space);GO:0007166(cell surface receptor signaling pathway);GO:0007259(receptor signaling pathway via JAK-STAT);GO:0008083(grow…	04060(Cytokine-cytokine receptor interaction);04060(Cytokine-cytokine receptor interaction)	K05421	NA	cardiotrophin like cytokine factor 1 [Source:HGNC Symbol;Acc:HGNC:17412]	protein_coding	4.13488	3.93184	10.6929	11.5816	0.36215	-1.46534	1.38701e-14	6.40199e-12	down	yes
ENSG00000135932	CAB39	ENST00000258418;ENST00000410084;ENST00000478152;ENST00000409788;ENST00000493540	GO:0005515(protein binding);GO:0005576(extracellular region);GO:0005737(cytoplasm);GO:0005829(cytosol);GO:0006468(protein phosphorylation);GO:0007050(cell cycle arrest);GO:0010800(positive regulation of peptidyl-threonine phosphorylation);GO:0014823(response to activity);GO:0016020(membrane);GO:0018105(peptidyl-serine phosphorylation);GO:0019900(kinase binding);GO:0023014(signal transduction by p…	04150(mTOR signaling pathway);04152(AMPK signaling pathway);04152(AMPK signaling pathway)	K08272	NA	calcium binding protein 39 [Source:HGNC Symbol;Acc:HGNC:20292]	protein_coding;retained_intron	3.52957	3.44635	7.83907	10.4903	0.380586	-1.3937	1.73124e-14	7.85982e-12	down	yes
ENSG00000137310	TCF19	ENST00000376257;ENST00000376255	GO:0003700(DNA-binding transcription factor activity);GO:0005515(protein binding);GO:0005634(nucleus);GO:0006355(regulation of transcription, DNA-templated);GO:0010468(regulation of gene expression);GO:0046872(metal ion binding);GO:0046872(metal ion binding)	NA	NA	NA	transcription factor 19 [Source:HGNC Symbol;Acc:HGNC:11629]	protein_coding	18.4406	17.3178	35.5379	34.7728	0.508578	-0.97546	2.607e-14	1.16449e-11	down	no
ENSG00000013588	GPRC5A	ENST00000537783;ENST00000014914;ENST00000542056;ENST00000540125	GO:0004930(G protein-coupled receptor activity);GO:0005515(protein binding);GO:0005730(nucleolus);GO:0005886(plasma membrane);GO:0005887(integral component of plasma membrane);GO:0007165(signal transduction);GO:0007175(negative regulation of epidermal growth factor-activated receptor activity);GO:0007186(G protein-coupled receptor signaling pathway);GO:0016020(membrane);GO:0016021(integral compon…	NA	NA	NA	G protein-coupled receptor class C group 5 member A [Source:HGNC Symbol;Acc:HGNC:9836]	retained_intron;protein_coding;processed_transcript	4.94682	3.72309	10.745	10.9836	0.399009	-1.32551	3.28986e-14	1.44618e-11	down	yes
ENSG00000157168	NRG1	ENST00000405005;ENST00000650967;ENST00000518206;ENST00000521670;ENST00000520407;ENST00000287842;ENST00000522569;ENST00000356819;ENST00000650919;ENST00000539990;ENST00000519240;ENST00000650964;ENST00000651807;ENST00000650819;ENST00000523681;ENST00000522402;ENST00000651696;ENST00000523079;ENST00000652698;ENST00000650980	GO:0000165(MAPK cascade);GO:0000187(activation of MAPK activity);GO:0000902(cell morphogenesis);GO:0003161(cardiac conduction system development);GO:0003222(ventricular trabecula myocardium morphogenesis);GO:0003712(transcription coregulator activity);GO:0005102(signaling receptor binding);GO:0005125(cytokine activity);GO:0005176(ErbB-2 class receptor binding);GO:0005178(integrin binding);GO:0005…	01521(EGFR tyrosine kinase inhibitor resistance);04012(ErbB signaling pathway);04012(ErbB signaling pathway)	NA	NA	neuregulin 1 [Source:HGNC Symbol;Acc:HGNC:7997]	protein_coding;retained_intron;processed_transcript;nonsense_mediated_decay	0.22099	0.274514	0.769459	0.96931	0.284974	-1.8111	7.34917e-14	3.18012e-11	down	yes
ENSG00000170100	ZNF778	ENST00000620195;ENST00000306502;ENST00000433976;ENST00000565414;ENST00000564906;ENST00000565877;ENST00000567651	GO:0003676(nucleic acid binding);GO:0003677(DNA binding);GO:0003700(DNA-binding transcription factor activity);GO:0005515(protein binding);GO:0005634(nucleus);GO:0006355(regulation of transcription, DNA-templated);GO:0043565(sequence-specific DNA binding);GO:0046872(metal ion binding);GO:0046872(metal ion binding)	05168(Herpes simplex virus 1 infection);05168(Herpes simplex virus 1 infection)	K09228	NA	zinc finger protein 778 [Source:HGNC Symbol;Acc:HGNC:26479]	protein_coding;retained_intron;processed_transcript;nonsense_mediated_decay	0.866354	0.691999	0.129917	0.167094	5.24677	2.39143	1.0852e-13	4.62361e-11	up	yes
ENSG00000176533	GNG7	ENST00000382159;ENST00000587867	GO:0003924(GTPase activity);GO:0005515(protein binding);GO:0005834(heterotrimeric G-protein complex);GO:0005886(plasma membrane);GO:0007165(signal transduction);GO:0007186(G protein-coupled receptor signaling pathway);GO:0008277(regulation of G protein-coupled receptor signaling pathway);GO:0016020(membrane);GO:0031680(G-protein beta/gamma-subunit complex);GO:0031681(G-protein beta-subunit bindin…	04014(Ras signaling pathway);04062(Chemokine signaling pathway);04151(PI3K-Akt signaling pathway);04371(Apelin signaling pathway);04713(Circadian entrainment);04723(Retrograde endocannabinoid signaling);04724(Glutamatergic synapse);04725(Cholinergic synapse);04726(Serotonergic synapse);04727(GABAergic synapse);04728(Dopaminergic synapse);04740(Olfactory transduction);04926(Relaxin signaling pathw…	K04543	NA	G protein subunit gamma 7 [Source:HGNC Symbol;Acc:HGNC:4410]	protein_coding;nonsense_mediated_decay	24.609	25.2066	12.0036	10.9881	2.16667	1.11548	1.46409e-13	6.14339e-11	up	yes
ENSG00000142949	PTPRF	ENST00000372407;ENST00000359947;ENST00000496447;ENST00000617451;ENST00000372405;ENST00000477970;ENST00000412568;ENST00000414879;ENST00000481019;ENST00000438120;ENST00000467464	GO:0004721(phosphoprotein phosphatase activity);GO:0004725(protein tyrosine phosphatase activity);GO:0005001(transmembrane receptor protein tyrosine phosphatase activity);GO:0005515(protein binding);GO:0005886(plasma membrane);GO:0005887(integral component of plasma membrane);GO:0006470(protein dephosphorylation);GO:0007155(cell adhesion);GO:0007185(transmembrane receptor protein tyrosine phospha…	04514(Cell adhesion molecules (CAMs));04520(Adherens junction);04910(Insulin signaling pathway);04931(Insulin resistance);04931(Insulin resistance)	K05695	EC:3.1.3.48	protein tyrosine phosphatase receptor type F [Source:HGNC Symbol;Acc:HGNC:9670]	protein_coding;processed_transcript	14.0601	13.7785	24.3049	29.1624	0.520667	-0.941568	1.53925e-13	6.36238e-11	down	no
ENSG00000258017	AC011603	ENST00000667827;ENST00000664160;ENST00000547387;ENST00000656133;ENST00000551496	NA	NA	NA	NA	novel transcript, antisense to TUBA1B	lncRNA	32.2856	34.1425	61.3107	61.5657	0.540608	-0.887344	1.57929e-13	6.43191e-11	down	no
ENSG00000188042	ARL4C	ENST00000390645;ENST00000339728	GO:0000166(nucleotide binding);GO:0003924(GTPase activity);GO:0005515(protein binding);GO:0005525(GTP binding);GO:0005634(nucleus);GO:0005737(cytoplasm);GO:0005829(cytosol);GO:0005886(plasma membrane);GO:0006886(intracellular protein transport);GO:0016020(membrane);GO:0016192(vesicle-mediated transport);GO:0030175(filopodium);GO:0032456(endocytic recycling);GO:0042995(cell projection);GO:0043014(…	NA	K07945	NA	ADP ribosylation factor like GTPase 4C [Source:HGNC Symbol;Acc:HGNC:698]	protein_coding	16.4271	15.9515	29.3764	35.3548	0.5002	-0.999423	1.68319e-13	6.75568e-11	down	no
ENSG00000182718	ANXA2	ENST00000557904;ENST00000560466;ENST00000559350;ENST00000557937;ENST00000561022;ENST00000558986;ENST00000560468;ENST00000558985;ENST00000559780;ENST00000558503;ENST00000558169;ENST00000559647;ENST00000559818;ENST00000421017;ENST00000451270;ENST00000559725;ENST00000559956;ENST00000558558;ENST00000559176;ENST00000560936;ENST00000558132;ENST00000559467;ENST00000560495;ENST00000559559;ENST00000559113…	GO:0001525(angiogenesis);GO:0001726(ruffle);GO:0001765(membrane raft assembly);GO:0001786(phosphatidylserine binding);GO:0001921(positive regulation of receptor recycling);GO:0001934(positive regulation of protein phosphorylation);GO:0002020(protease binding);GO:0003723(RNA binding);GO:0004859(phospholipase inhibitor activity);GO:0004867(serine-type endopeptidase inhibitor activity);GO:0005262(ca…	NA	NA	NA	annexin A2 [Source:HGNC Symbol;Acc:HGNC:537]	protein_coding;processed_transcript;nonsense_mediated_decay;retained_intron	168.397	175.225	307.142	305.225	0.561137	-0.833574	1.86847e-13	7.39221e-11	down	no
ENSG00000117519	CNN3	ENST00000394202;ENST00000487539;ENST00000545882;ENST00000461018;ENST00000370206;ENST00000415017	GO:0003779(actin binding);GO:0005515(protein binding);GO:0005516(calmodulin binding);GO:0005829(cytosol);GO:0005912(adherens junction);GO:0005925(focal adhesion);GO:0008017(microtubule binding);GO:0014069(postsynaptic density);GO:0015629(actin cytoskeleton);GO:0030425(dendrite);GO:0030855(epithelial cell differentiation);GO:0031032(actomyosin structure organization);GO:0032780(negative regulation…	NA	NA	NA	calponin 3 [Source:HGNC Symbol;Acc:HGNC:2157]	protein_coding;processed_transcript	45.5687	44.6722	77.1302	84.5014	0.558312	-0.840855	2.11387e-13	8.24529e-11	down	no
ENSG00000148154	UGCG	ENST00000374279;ENST00000489355;ENST00000495085;ENST00000490110;ENST00000474306	GO:0000139(Golgi membrane);GO:0005515(protein binding);GO:0005794(Golgi apparatus);GO:0006497(protein lipidation);GO:0006629(lipid metabolic process);GO:0006665(sphingolipid metabolic process);GO:0006679(glucosylceramide biosynthetic process);GO:0006687(glycosphingolipid metabolic process);GO:0008120(ceramide glucosyltransferase activity);GO:0008544(epidermis development);GO:0009966(regulation of…	00600(Sphingolipid metabolism);00600(Sphingolipid metabolism)	K00720	EC:2.4.1.80	UDP-glucose ceramide glucosyltransferase [Source:HGNC Symbol;Acc:HGNC:12524]	protein_coding;processed_transcript	2.61853	2.57069	5.99909	7.87844	0.373929	-1.41916	2.20976e-13	8.49959e-11	down	yes
ENSG00000100139	MICALL1	ENST00000489812;ENST00000215957;ENST00000424008;ENST00000454685;ENST00000402631	GO:0005515(protein binding);GO:0005768(endosome);GO:0005770(late endosome);GO:0006612(protein targeting to membrane);GO:0006897(endocytosis);GO:0006898(receptor-mediated endocytosis);GO:0010008(endosome membrane);GO:0015031(protein transport);GO:0016020(membrane);GO:0017137(Rab GTPase binding);GO:0019898(extrinsic component of membrane);GO:0031175(neuron projection development);GO:0031902(late en…	NA	K19948	NA	MICAL like 1 [Source:HGNC Symbol;Acc:HGNC:29804]	processed_transcript;protein_coding	18.9694	19.2512	34.7696	34.7856	0.5495	-0.863807	2.88668e-13	1.09512e-10	down	no
ENSG00000138119	MYOF	ENST00000371489;ENST00000359263;ENST00000488645;ENST00000485212;ENST00000463743;ENST00000475358;ENST00000474161;ENST00000371488	GO:0001778(plasma membrane repair);GO:0005515(protein binding);GO:0005543(phospholipid binding);GO:0005634(nucleus);GO:0005635(nuclear envelope);GO:0005886(plasma membrane);GO:0005901(caveola);GO:0006071(glycerol metabolic process);GO:0006936(muscle contraction);GO:0007009(plasma membrane organization);GO:0007520(myoblast fusion);GO:0008015(blood circulation);GO:0016020(membrane);GO:0016021(integ…	NA	K22125	NA	myoferlin [Source:HGNC Symbol;Acc:HGNC:3656]	protein_coding;processed_transcript;nonsense_mediated_decay;retained_intron	8.4097	8.25882	15.4922	20.1268	0.467967	-1.09552	5.3809e-13	2.01377e-10	down	yes
ENSG00000285725	AC004967	ENST00000650204	NA	NA	NA	NA	novel transcript	lncRNA	0.341421	0.676717	4.0776	3.98874	0.126221	-2.98598	8.20503e-13	3.02973e-10	down	yes
ENSG00000272410	AC022384	ENST00000450534	GO:0006259(DNA metabolic process);GO:0016788(hydrolase activity, acting on ester bonds);GO:0016888(endodeoxyribonuclease activity, producing 5'-phosphomonoesters)	NA	NA	NA	novel protein	nonsense_mediated_decay	0.850187	1.34766	0	0.0256625	85.6443	6.42029	1.30565e-12	4.75773e-10	up	yes
ENSG00000184009	ACTG1	ENST00000571691;ENST00000576209;ENST00000575659;ENST00000575087;ENST00000576917;ENST00000573283;ENST00000575842;ENST00000575994;ENST00000574671;ENST00000572105;ENST00000644774;ENST00000571721;ENST00000576214	GO:0000166(nucleotide binding);GO:0001525(angiogenesis);GO:0001738(morphogenesis of a polarized epithelium);GO:0001895(retina homeostasis);GO:0005200(structural constituent of cytoskeleton);GO:0005515(protein binding);GO:0005522(profilin binding);GO:0005524(ATP binding);GO:0005615(extracellular space);GO:0005634(nucleus);GO:0005737(cytoplasm);GO:0005829(cytosol);GO:0005856(cytoskeleton);GO:000588…	04015(Rap1 signaling pathway);04145(Phagosome);04210(Apoptosis);04390(Hippo signaling pathway);04510(Focal adhesion);04520(Adherens junction);04530(Tight junction);04611(Platelet activation);04670(Leukocyte transendothelial migration);04714(Thermogenesis);04810(Regulation of actin cytoskeleton);04919(Thyroid hormone signaling pathway);04921(Oxytocin signaling pathway);05100(Bacterial invasion of …	NA	NA	actin gamma 1 [Source:HGNC Symbol;Acc:HGNC:144]	protein_coding;retained_intron;nonsense_mediated_decay	437.474	401.127	695.732	747.103	0.581217	-0.782852	1.44122e-12	5.18351e-10	down	no
ENSG00000150938	CRIM1	ENST00000426856;ENST00000280527;ENST00000481321;ENST00000413985;ENST00000428774	GO:0001558(regulation of cell growth);GO:0004857(enzyme inhibitor activity);GO:0004867(serine-type endopeptidase inhibitor activity);GO:0005010(insulin-like growth factor-activated receptor activity);GO:0005515(protein binding);GO:0005520(insulin-like growth factor binding);GO:0005576(extracellular region);GO:0005886(plasma membrane);GO:0007399(nervous system development);GO:0010951(negative regu…	NA	NA	NA	cysteine rich transmembrane BMP regulator 1 [Source:HGNC Symbol;Acc:HGNC:2359]	protein_coding;retained_intron	5.37035	5.04753	9.59782	11.3534	0.497243	-1.00798	1.49212e-12	5.29778e-10	down	yes
ENSG00000106366	SERPINE1	ENST00000223095	GO:0001300(chronological cell aging);GO:0001525(angiogenesis);GO:0002020(protease binding);GO:0002576(platelet degranulation);GO:0004867(serine-type endopeptidase inhibitor activity);GO:0005102(signaling receptor binding);GO:0005515(protein binding);GO:0005576(extracellular region);GO:0005615(extracellular space);GO:0005886(plasma membrane);GO:0007623(circadian rhythm);GO:0010466(negative regulat…	04066(HIF-1 signaling pathway);04115(p53 signaling pathway);04218(Cellular senescence);04371(Apelin signaling pathway);04390(Hippo signaling pathway);04610(Complement and coagulation cascades);04933(AGE-RAGE signaling pathway in diabetic complications);05142(Chagas disease (American trypanosomiasis))	K03982	NA	serpin family E member 1 [Source:HGNC Symbol;Acc:HGNC:8583]	protein_coding	3.25349	3.10302	8.15617	7.59084	0.403665	-1.30877	1.81079e-12	6.34786e-10	down	yes
ENSG00000273333	AL662884	ENST00000559458	NA	NA	NA	NA	novel transcript	lncRNA	0	0.013507	10.1839	16.0176	0.000515505	-10.9217	2.34799e-12	8.12814e-10	down	yes
ENSG00000175063	UBE2C	ENST00000356455;ENST00000405520;ENST00000335046;ENST00000352551;ENST00000496085;ENST00000372568;ENST00000243893	GO:0000151(ubiquitin ligase complex);GO:0000166(nucleotide binding);GO:0000209(protein polyubiquitination);GO:0004842(ubiquitin-protein transferase activity);GO:0005515(protein binding);GO:0005524(ATP binding);GO:0005634(nucleus);GO:0005654(nucleoplasm);GO:0005680(anaphase-promoting complex);GO:0005829(cytosol);GO:0005886(plasma membrane);GO:0006511(ubiquitin-dependent protein catabolic process);…	04120(Ubiquitin mediated proteolysis);04120(Ubiquitin mediated proteolysis)	K06688	EC:2.3.2.23	ubiquitin conjugating enzyme E2 C [Source:HGNC Symbol;Acc:HGNC:15937]	protein_coding;processed_transcript	122.67	122.617	243.964	221.829	0.526599	-0.925223	2.45171e-12	8.38242e-10	down	no
ENSG00000068724	TTC7A	ENST00000484337;ENST00000394850;ENST00000440051;ENST00000409825;ENST00000461601;ENST00000409245;ENST00000491786;ENST00000484061;ENST00000319190;ENST00000496991	GO:0005515(protein binding);GO:0005737(cytoplasm);GO:0005886(plasma membrane);GO:0006879(cellular iron ion homeostasis);GO:0016020(membrane);GO:0030097(hemopoiesis);GO:0046854(phosphatidylinositol phosphorylation);GO:0072659(protein localization to plasma membrane);GO:0072659(protein localization to plasma membrane)	NA	K21843	NA	tetratricopeptide repeat domain 7A [Source:HGNC Symbol;Acc:HGNC:19750]	processed_transcript;protein_coding;nonsense_mediated_decay;retained_intron	3.45435	3.12567	6.43149	7.6972	0.46572	-1.10247	3.55561e-12	1.20084e-09	down	yes
ENSG00000111674	ENO2	ENST00000441285;ENST00000537688;ENST00000542509;ENST00000229277;ENST00000541477;ENST00000535366;ENST00000543975;ENST00000536199;ENST00000537838;ENST00000539713;ENST00000535275;ENST00000534977;ENST00000545045	GO:0000015(phosphopyruvate hydratase complex);GO:0000287(magnesium ion binding);GO:0001917(photoreceptor inner segment);GO:0004634(phosphopyruvate hydratase activity);GO:0005515(protein binding);GO:0005615(extracellular space);GO:0005737(cytoplasm);GO:0005829(cytosol);GO:0005886(plasma membrane);GO:0006094(gluconeogenesis);GO:0006096(glycolytic process);GO:0016020(membrane);GO:0016829(lyase activ…	00010(Glycolysis / Gluconeogenesis);03018(RNA degradation);04066(HIF-1 signaling pathway);04066(HIF-1 signaling pathway)	K01689	EC:4.2.1.11	enolase 2 [Source:HGNC Symbol;Acc:HGNC:3353]	retained_intron;protein_coding;nonsense_mediated_decay;processed_transcript	20.8191	18.3571	37.9012	36.5751	0.526022	-0.926804	5.03068e-12	1.67855e-09	down	no
ENSG00000167552	TUBA1A	ENST00000552924;ENST00000550767;ENST00000547939;ENST00000550254;ENST00000546918;ENST00000301071;ENST00000548363;ENST00000550811;ENST00000295766	GO:0000086(G2/M transition of mitotic cell cycle);GO:0000166(nucleotide binding);GO:0000226(microtubule cytoskeleton organization);GO:0000278(mitotic cell cycle);GO:0003924(GTPase activity);GO:0005198(structural molecule activity);GO:0005200(structural constituent of cytoskeleton);GO:0005515(protein binding);GO:0005525(GTP binding);GO:0005634(nucleus);GO:0005737(cytoplasm);GO:0005829(cytosol);GO:…	04145(Phagosome);04210(Apoptosis);04530(Tight junction);04540(Gap junction);05130(Pathogenic Escherichia coli infection);05130(Pathogenic Escherichia coli infection)	K07374	NA	tubulin alpha 1a [Source:HGNC Symbol;Acc:HGNC:20766]	protein_coding;retained_intron	108.083	114.777	60.0536	60.3062	1.85161	0.888779	5.23048e-12	1.72444e-09	up	no
ENSG00000235106	BRD3OS	ENST00000605164;ENST00000552018;ENST00000603928;ENST00000599836;ENST00000432807	NA	NA	NA	NA	BRD3 opposite strand [Source:HGNC Symbol;Acc:HGNC:24742]	processed_transcript;protein_coding	4.92673	4.73563	2.06044	2.00096	2.37907	1.2504	5.61226e-12	1.82854e-09	up	yes
ENSG00000107815	TWNK	ENST00000370228;ENST00000650396;ENST00000311916;ENST00000643860;ENST00000473656;ENST00000646226;ENST00000476766	GO:0000166(nucleotide binding);GO:0002020(protease binding);GO:0003678(DNA helicase activity);GO:0003697(single-stranded DNA binding);GO:0004386(helicase activity);GO:0005524(ATP binding);GO:0005739(mitochondrion);GO:0005759(mitochondrial matrix);GO:0006260(DNA replication);GO:0006264(mitochondrial DNA replication);GO:0006268(DNA unwinding involved in DNA replication);GO:0006390(mitochondrial tra…	NA	K17680	EC:3.6.4.12	twinkle mtDNA helicase [Source:HGNC Symbol;Acc:HGNC:1160]	protein_coding;nonsense_mediated_decay;retained_intron	3.58536	3.73323	1.12413	0.848646	3.7098	1.89134	5.73694e-12	1.84743e-09	up	yes
ENSG00000198133	TMEM229B	ENST00000557006;ENST00000357461;ENST00000555638;ENST00000555994;ENST00000554675;ENST00000557779	GO:0005515(protein binding);GO:0009617(response to bacterium);GO:0016020(membrane);GO:0016021(integral component of membrane);GO:0016021(integral component of membrane)	NA	NA	NA	transmembrane protein 229B [Source:HGNC Symbol;Acc:HGNC:20130]	protein_coding;nonsense_mediated_decay;retained_intron	15.2339	17.3686	7.6573	6.88142	2.24246	1.16508	6.38737e-12	2.03324e-09	up	yes
ENSG00000124225	PMEPA1	ENST00000341744;ENST00000265626;ENST00000395816;ENST00000347215;ENST00000414037;ENST00000395814;ENST00000395819;ENST00000472841	GO:0000139(Golgi membrane);GO:0005515(protein binding);GO:0005768(endosome);GO:0005794(Golgi apparatus);GO:0005886(plasma membrane);GO:0009968(negative regulation of signal transduction);GO:0010008(endosome membrane);GO:0010991(negative regulation of SMAD protein complex assembly);GO:0016020(membrane);GO:0016021(integral component of membrane);GO:0030512(negative regulation of transforming growth…	NA	NA	NA	prostate transmembrane protein, androgen induced 1 [Source:HGNC Symbol;Acc:HGNC:14107]	protein_coding;processed_transcript	107.735	104.643	169.018	185.984	0.598245	-0.741191	6.56421e-12	2.06579e-09	down	no
ENSG00000124145	SDC4	ENST00000372733	GO:0001523(retinoid metabolic process);GO:0001657(ureteric bud development);GO:0001843(neural tube closure);GO:0001968(fibronectin binding);GO:0005080(protein kinase C binding);GO:0005515(protein binding);GO:0005576(extracellular region);GO:0005796(Golgi lumen);GO:0005886(plasma membrane);GO:0005887(integral component of plasma membrane);GO:0005925(focal adhesion);GO:0006024(glycosaminoglycan bio…	04512(ECM-receptor interaction);04514(Cell adhesion molecules (CAMs));05205(Proteoglycans in cancer);05418(Fluid shear stress and atherosclerosis)	K16338	NA	syndecan 4 [Source:HGNC Symbol;Acc:HGNC:10661]	protein_coding	66.6737	63.7151	113.138	112.575	0.577675	-0.79167	6.73006e-12	2.09418e-09	down	no
ENSG00000135842	NIBAN1	ENST00000417056;ENST00000367511;ENST00000496299;ENST00000461167	GO:0001933(negative regulation of protein phosphorylation);GO:0001934(positive regulation of protein phosphorylation);GO:0003674(molecular_function);GO:0005515(protein binding);GO:0005737(cytoplasm);GO:0005829(cytosol);GO:0005886(plasma membrane);GO:0006417(regulation of translation);GO:0016020(membrane);GO:0034976(response to endoplasmic reticulum stress);GO:0045727(positive regulation of transl…	NA	NA	NA	niban apoptosis regulator 1 [Source:HGNC Symbol;Acc:HGNC:16784]	protein_coding;processed_transcript	10.0303	8.72632	16.9996	21.273	0.490079	-1.02891	8.54596e-12	2.62969e-09	down	yes
ENSG00000176171	BNIP3	ENST00000540159;ENST00000631806;ENST00000368636	GO:0000422(autophagy of mitochondrion);GO:0001666(response to hypoxia);GO:0005515(protein binding);GO:0005634(nucleus);GO:0005635(nuclear envelope);GO:0005654(nucleoplasm);GO:0005737(cytoplasm);GO:0005739(mitochondrion);GO:0005740(mitochondrial envelope);GO:0005741(mitochondrial outer membrane);GO:0005783(endoplasmic reticulum);GO:0006915(apoptotic process);GO:0008219(cell death);GO:0008626(granz…	04068(FoxO signaling pathway);04137(Mitophagy - animal);04140(Autophagy - animal);05134(Legionellosis);05134(Legionellosis)	NA	NA	BCL2 interacting protein 3 [Source:HGNC Symbol;Acc:HGNC:1084]	protein_coding;retained_intron	31.8619	31.3935	52.0395	54.7687	0.592234	-0.755761	8.86607e-12	2.69821e-09	down	no
ENSG00000283795	MIR4426	ENST00000640330	NA	NA	NA	NA	microRNA 4426 [Source:HGNC Symbol;Acc:HGNC:41848]	miRNA	50.4447	41.8388	0.148476	0.16846	291.174	8.18574	9.3104e-12	2.80263e-09	up	yes
ENSG00000177606	JUN	ENST00000371222	GO:0000122(negative regulation of transcription by RNA polymerase II);GO:0000228(nuclear chromosome);GO:0000790(nuclear chromatin);GO:0000976(transcription regulatory region sequence-specific DNA binding);GO:0000978(RNA polymerase II cis-regulatory region sequence-specific DNA binding);GO:0000981(DNA-binding transcription factor activity, RNA polymerase II-specific);GO:0001102(RNA polymerase II a…	01522(Endocrine resistance);04010(MAPK signaling pathway);04012(ErbB signaling pathway);04024(cAMP signaling pathway);04137(Mitophagy - animal);04210(Apoptosis);04310(Wnt signaling pathway);04380(Osteoclast differentiation);04510(Focal adhesion);04530(Tight junction);04620(Toll-like receptor signaling pathway);04621(NOD-like receptor signaling pathway);04625(C-type lectin receptor signaling pathw…	K04448	NA	Jun proto-oncogene, AP-1 transcription factor subunit [Source:HGNC Symbol;Acc:HGNC:6204]	protein_coding	35.8661	35.8866	60.7646	62.5788	0.581731	-0.781576	9.64434e-12	2.87194e-09	down	no
ENSG00000103966	EHD4	ENST00000220325;ENST00000569223	GO:0000166(nucleotide binding);GO:0003676(nucleic acid binding);GO:0005509(calcium ion binding);GO:0005515(protein binding);GO:0005524(ATP binding);GO:0005525(GTP binding);GO:0005634(nucleus);GO:0005768(endosome);GO:0005769(early endosome);GO:0005783(endoplasmic reticulum);GO:0005886(plasma membrane);GO:0006897(endocytosis);GO:0006907(pinocytosis);GO:0010008(endosome membrane);GO:0016020(membrane…	04144(Endocytosis);04144(Endocytosis)	K12477	NA	EH domain containing 4 [Source:HGNC Symbol;Acc:HGNC:3245]	protein_coding;retained_intron	8.06428	8.21574	15.3295	14.7249	0.541686	-0.88447	1.18061e-11	3.47829e-09	down	no
ENSG00000175745	NR2F1	ENST00000327111;ENST00000506162;ENST00000502982;ENST00000512697	GO:0000122(negative regulation of transcription by RNA polymerase II);GO:0000977(RNA polymerase II regulatory region sequence-specific DNA binding);GO:0000978(RNA polymerase II cis-regulatory region sequence-specific DNA binding);GO:0000981(DNA-binding transcription factor activity, RNA polymerase II-specific);GO:0001227(DNA-binding transcription repressor activity, RNA polymerase II-specific);GO…	NA	K08547	NA	nuclear receptor subfamily 2 group F member 1 [Source:HGNC Symbol;Acc:HGNC:7975]	protein_coding;processed_transcript	6.01875	5.33807	10.8315	12.8712	0.479137	-1.06149	2.261e-11	6.59116e-09	down	yes
ENSG00000154678	PDE1C	ENST00000396184;ENST00000396182;ENST00000479980;ENST00000396189;ENST00000396191;ENST00000396193;ENST00000464881;ENST00000321453;ENST00000482681;ENST00000478736	GO:0004114(3',5'-cyclic-nucleotide phosphodiesterase activity);GO:0004117(calmodulin-dependent cyclic-nucleotide phosphodiesterase activity);GO:0005516(calmodulin binding);GO:0005829(cytosol);GO:0005929(cilium);GO:0007165(signal transduction);GO:0007608(sensory perception of smell);GO:0008081(phosphoric diester hydrolase activity);GO:0016787(hydrolase activity);GO:0043025(neuronal cell body);GO:0…	00230(Purine metabolism);04020(Calcium signaling pathway);04740(Olfactory transduction);04742(Taste transduction);04924(Renin secretion);05032(Morphine addiction);05032(Morphine addiction)	NA	NA	phosphodiesterase 1C [Source:HGNC Symbol;Acc:HGNC:8776]	protein_coding;processed_transcript;retained_intron	3.88609	3.83246	6.77184	8.59563	0.502266	-0.993477	3.21418e-11	9.27225e-09	down	no
ENSG00000143669	LYST	ENST00000465349;ENST00000389794;ENST00000468626;ENST00000468107;ENST00000473037;ENST00000389793;ENST00000489585;ENST00000492844;ENST00000462376;ENST00000461526	GO:0005515(protein binding);GO:0005737(cytoplasm);GO:0005829(cytosol);GO:0006909(phagocytosis);GO:0007040(lysosome organization);GO:0008104(protein localization);GO:0015031(protein transport);GO:0015630(microtubule cytoskeleton);GO:0016020(membrane);GO:0019901(protein kinase binding);GO:0030595(leukocyte chemotaxis);GO:0032438(melanosome organization);GO:0032510(endosome to lysosome transport via…	NA	NA	NA	lysosomal trafficking regulator [Source:HGNC Symbol;Acc:HGNC:1968]	processed_transcript;protein_coding;retained_intron	2.71119	2.54631	1.24965	1.36514	2.01068	1.00768	3.60615e-11	1.02957e-08	up	yes
ENSG00000101447	FAM83D	ENST00000619850;ENST00000619304	GO:0000922(spindle pole);GO:0001837(epithelial to mesenchymal transition);GO:0005515(protein binding);GO:0005737(cytoplasm);GO:0005819(spindle);GO:0005829(cytosol);GO:0005856(cytoskeleton);GO:0007049(cell cycle);GO:0007165(signal transduction);GO:0008017(microtubule binding);GO:0008283(cell population proliferation);GO:0015630(microtubule cytoskeleton);GO:0016477(cell migration);GO:0019894(kinesi…	NA	K16805	NA	family with sequence similarity 83 member D [Source:HGNC Symbol;Acc:HGNC:16122]	protein_coding	22.194	19.9184	42.0748	39.0392	0.519175	-0.945707	4.76125e-11	1.34549e-08	down	no
ENSG00000198001	IRAK4	ENST00000431837;ENST00000448290;ENST00000547928;ENST00000440781;ENST00000552309;ENST00000547521;ENST00000550615;ENST00000550386;ENST00000546780;ENST00000613694	GO:0000166(nucleotide binding);GO:0000287(magnesium ion binding);GO:0001816(cytokine production);GO:0002224(toll-like receptor signaling pathway);GO:0002376(immune system process);GO:0002446(neutrophil mediated immunity);GO:0002755(MyD88-dependent toll-like receptor signaling pathway);GO:0004672(protein kinase activity);GO:0004674(protein serine/threonine kinase activity);GO:0005149(interleukin-1…	04010(MAPK signaling pathway);04064(NF-kappa B signaling pathway);04620(Toll-like receptor signaling pathway);04621(NOD-like receptor signaling pathway);04722(Neurotrophin signaling pathway);05133(Pertussis);05140(Leishmaniasis);05142(Chagas disease (American trypanosomiasis));05145(Toxoplasmosis);05152(Tuberculosis);05161(Hepatitis B);05162(Measles);05164(Influenza A);05168(Herpes simplex virus …	K04733	EC:2.7.11.1	interleukin 1 receptor associated kinase 4 [Source:HGNC Symbol;Acc:HGNC:17967]	protein_coding;retained_intron;nonsense_mediated_decay	0.627516	0.741625	1.97259	2.48852	0.306905	-1.70413	5.20853e-11	1.45702e-08	down	yes
ENSG00000081692	JMJD4	ENST00000620518;ENST00000615711;ENST00000485807;ENST00000438896;ENST00000366758;ENST00000465251;ENST00000480590	GO:0005515(protein binding);GO:0005737(cytoplasm);GO:0016491(oxidoreductase activity);GO:0016706(2-oxoglutarate-dependent dioxygenase activity);GO:0018126(protein hydroxylation);GO:0045905(positive regulation of translational termination);GO:0046872(metal ion binding);GO:0051213(dioxygenase activity);GO:0055114(oxidation-reduction process);GO:0055114(oxidation-reduction process)	NA	NA	NA	jumonji domain containing 4 [Source:HGNC Symbol;Acc:HGNC:25724]	protein_coding;retained_intron	8.66917	7.88021	3.81166	3.69629	2.20425	1.14029	7.38861e-11	2.0462e-08	up	yes
ENSG00000146950	SHROOM2	ENST00000493668;ENST00000418909;ENST00000380913	GO:0002089(lens morphogenesis in camera-type eye);GO:0003779(actin binding);GO:0005515(protein binding);GO:0005737(cytoplasm);GO:0005856(cytoskeleton);GO:0005874(microtubule);GO:0005886(plasma membrane);GO:0005912(adherens junction);GO:0005923(bicellular tight junction);GO:0007015(actin filament organization);GO:0007275(multicellular organism development);GO:0007420(brain development);GO:0008013(…	NA	NA	NA	shroom family member 2 [Source:HGNC Symbol;Acc:HGNC:630]	processed_transcript;protein_coding	8.753	8.31984	14.52	14.9574	0.579184	-0.787906	7.51928e-11	2.06177e-08	down	no
ENSG00000102172	SMS	ENST00000404933;ENST00000457085;ENST00000379404	GO:0005829(cytosol);GO:0006555(methionine metabolic process);GO:0006595(polyamine metabolic process);GO:0006596(polyamine biosynthetic process);GO:0006597(spermine biosynthetic process);GO:0008215(spermine metabolic process);GO:0016740(transferase activity);GO:0016768(spermine synthase activity);GO:0070062(extracellular exosome);GO:0070062(extracellular exosome)	00270(Cysteine and methionine metabolism);00330(Arginine and proline metabolism);00410(beta-Alanine metabolism);00480(Glutathione metabolism);00480(Glutathione metabolism)	K00802	EC:2.5.1.22	spermine synthase [Source:HGNC Symbol;Acc:HGNC:11123]	protein_coding	26.285	27.4877	48.7805	48.1299	0.554871	-0.849776	1.01389e-10	2.75281e-08	down	no
ENSG00000154262	ABCA6	ENST00000589482;ENST00000589803;ENST00000284425;ENST00000446604;ENST00000590311;ENST00000590645	GO:0000166(nucleotide binding);GO:0005319(lipid transporter activity);GO:0005524(ATP binding);GO:0005654(nucleoplasm);GO:0005886(plasma membrane);GO:0006869(lipid transport);GO:0016020(membrane);GO:0016021(integral component of membrane);GO:0016887(ATPase activity);GO:0042626(ATPase-coupled transmembrane transporter activity);GO:0043231(intracellular membrane-bounded organelle);GO:0055085(transme…	02010(ABC transporters);02010(ABC transporters)	K05649	NA	ATP binding cassette subfamily A member 6 [Source:HGNC Symbol;Acc:HGNC:36]	retained_intron;protein_coding;processed_transcript	0.969105	1.132	0.253488	0.36121	3.41811	1.7732	1.03684e-10	2.78778e-08	up	yes
ENSG00000167695	TLCD3A	ENST00000577008;ENST00000570699;ENST00000308278;ENST00000301324;ENST00000574327;ENST00000572018;ENST00000570892	GO:0005515(protein binding);GO:0005886(plasma membrane);GO:0008150(biological_process);GO:0016020(membrane);GO:0016021(integral component of membrane);GO:0016021(integral component of membrane)	NA	NA	NA	TLC domain containing 3A [Source:HGNC Symbol;Acc:HGNC:29646]	protein_coding;nonsense_mediated_decay;processed_transcript	2.59116	4.20102	10.1214	12.913	0.294872	-1.76184	1.09101e-10	2.90524e-08	down	yes
ENSG00000115363	EVA1A	ENST00000393913;ENST00000432649;ENST00000485891;ENST00000233712;ENST00000410113;ENST00000490746;ENST00000486489;ENST00000410071	GO:0005515(protein binding);GO:0005764(lysosome);GO:0005765(lysosomal membrane);GO:0005783(endoplasmic reticulum);GO:0005788(endoplasmic reticulum lumen);GO:0005789(endoplasmic reticulum membrane);GO:0005886(plasma membrane);GO:0006914(autophagy);GO:0006915(apoptotic process);GO:0016020(membrane);GO:0016021(integral component of membrane);GO:0043231(intracellular membrane-bounded organelle);GO:00…	NA	NA	NA	eva-1 homolog A, regulator of programmed cell death [Source:HGNC Symbol;Acc:HGNC:25816]	protein_coding;processed_transcript	6.42804	5.43142	13.4894	12.6811	0.45316	-1.14191	1.19817e-10	3.16021e-08	down	yes
ENSG00000158887	MPZ	ENST00000526189;ENST00000476410;ENST00000672287;ENST00000488271;ENST00000674861;ENST00000533357;ENST00000672602;ENST00000491222	GO:0005198(structural molecule activity);GO:0005764(lysosome);GO:0005791(rough endoplasmic reticulum);GO:0005886(plasma membrane);GO:0005887(integral component of plasma membrane);GO:0007268(chemical synaptic transmission);GO:0016020(membrane);GO:0016021(integral component of membrane);GO:0016323(basolateral plasma membrane);GO:0042552(myelination);GO:0043066(negative regulation of apoptotic proc…	04514(Cell adhesion molecules (CAMs));04514(Cell adhesion molecules (CAMs))	K06770	NA	myelin protein zero [Source:HGNC Symbol;Acc:HGNC:7225]	protein_coding;retained_intron	4.58708	5.44116	11.6696	12.0503	0.422777	-1.24203	1.30395e-10	3.40676e-08	down	yes
ENSG00000088325	TPX2	ENST00000340513;ENST00000300403	GO:0000278(mitotic cell cycle);GO:0000922(spindle pole);GO:0005515(protein binding);GO:0005634(nucleus);GO:0005654(nucleoplasm);GO:0005737(cytoplasm);GO:0005819(spindle);GO:0005829(cytosol);GO:0005856(cytoskeleton);GO:0005874(microtubule);GO:0006915(apoptotic process);GO:0007020(microtubule nucleation);GO:0007026(negative regulation of microtubule depolymerization);GO:0007049(cell cycle);GO:00103…	NA	K16812	NA	TPX2 microtubule nucleation factor [Source:HGNC Symbol;Acc:HGNC:1249]	protein_coding	55.3604	53.8083	85.3336	95.6244	0.603282	-0.729095	1.39716e-10	3.61617e-08	down	no
ENSG00000172201	ID4	ENST00000378700	GO:0000082(G1/S transition of mitotic cell cycle);GO:0000122(negative regulation of transcription by RNA polymerase II);GO:0001085(RNA polymerase II transcription factor binding);GO:0001649(osteoblast differentiation);GO:0005515(protein binding);GO:0005634(nucleus);GO:0005654(nucleoplasm);GO:0005737(cytoplasm);GO:0007405(neuroblast proliferation);GO:0007420(brain development);GO:0007623(circadian…	04350(TGF-beta signaling pathway);04550(Signaling pathways regulating pluripotency of stem cells)	NA	NA	inhibitor of DNA binding 4, HLH protein [Source:HGNC Symbol;Acc:HGNC:5363]	protein_coding	7.74588	8.47961	3.52115	3.79068	2.21907	1.14996	1.46447e-10	3.72278e-08	up	yes
ENSG00000117525	F3	ENST00000480356;ENST00000370207;ENST00000334047;ENST00000478217	GO:0001938(positive regulation of endothelial cell proliferation);GO:0002020(protease binding);GO:0002541(activation of plasma proteins involved in acute inflammatory response);GO:0002543(activation of blood coagulation via clotting cascade);GO:0004252(serine-type endopeptidase activity);GO:0004896(cytokine receptor activity);GO:0005515(protein binding);GO:0005543(phospholipid binding);GO:0005576…	04610(Complement and coagulation cascades);04933(AGE-RAGE signaling pathway in diabetic complications);04933(AGE-RAGE signaling pathway in diabetic complications)	K03901	NA	coagulation factor III, tissue factor [Source:HGNC Symbol;Acc:HGNC:3541]	processed_transcript;protein_coding	0.952512	0.782275	3.1684	3.00171	0.28116	-1.83054	1.46524e-10	3.72278e-08	down	yes
ENSG00000103257	SLC7A5	ENST00000565644;ENST00000563489;ENST00000261622	GO:0002720(positive regulation of cytokine production involved in immune response);GO:0005515(protein binding);GO:0005764(lysosome);GO:0005765(lysosomal membrane);GO:0005829(cytosol);GO:0005886(plasma membrane);GO:0006865(amino acid transport);GO:0009925(basal plasma membrane);GO:0010629(negative regulation of gene expression);GO:0015171(amino acid transmembrane transporter activity);GO:0015173(a…	04150(mTOR signaling pathway);05230(Central carbon metabolism in cancer);05230(Central carbon metabolism in cancer)	K13780	NA	solute carrier family 7 member 5 [Source:HGNC Symbol;Acc:HGNC:11063]	protein_coding;retained_intron	154.433	151.548	243.484	247.861	0.622741	-0.683296	1.601e-10	4.03073e-08	down	no
ENSG00000166394	CYB5R2	ENST00000299498;ENST00000534698;ENST00000528585;ENST00000524608;ENST00000532621;ENST00000532920;ENST00000534443;ENST00000526084;ENST00000531096;ENST00000524790;ENST00000533558	GO:0004128(cytochrome-b5 reductase activity, acting on NAD(P)H);GO:0005515(protein binding);GO:0005634(nucleus);GO:0005789(endoplasmic reticulum membrane);GO:0006629(lipid metabolic process);GO:0006694(steroid biosynthetic process);GO:0008202(steroid metabolic process);GO:0015701(bicarbonate transport);GO:0016020(membrane);GO:0016021(integral component of membrane);GO:0016126(sterol biosynthetic …	00520(Amino sugar and nucleotide sugar metabolism);00520(Amino sugar and nucleotide sugar metabolism)	K00326	EC:1.6.2.2	cytochrome b5 reductase 2 [Source:HGNC Symbol;Acc:HGNC:24376]	protein_coding;processed_transcript;retained_intron	6.54591	5.8746	12.2011	11.2886	0.528764	-0.919304	1.74328e-10	4.34941e-08	down	no
ENSG00000183853	KIRREL1	ENST00000368173;ENST00000368172;ENST00000360089;ENST00000359209	GO:0001933(negative regulation of protein phosphorylation);GO:0005515(protein binding);GO:0005886(plasma membrane);GO:0005911(cell-cell junction);GO:0007588(excretion);GO:0016020(membrane);GO:0016021(integral component of membrane);GO:0017022(myosin binding);GO:0030838(positive regulation of actin filament polymerization);GO:0031253(cell projection membrane);GO:0043198(dendritic shaft);GO:0045121…	NA	NA	NA	kirre like nephrin family adhesion molecule 1 [Source:HGNC Symbol;Acc:HGNC:15734]	protein_coding	29.3779	30.2131	47.1772	56.0688	0.577176	-0.792918	2.10514e-10	5.20533e-08	down	no
ENSG00000128283	CDC42EP1	ENST00000249014;ENST00000430687;ENST00000434728;ENST00000415670	GO:0005515(protein binding);GO:0005737(cytoplasm);GO:0005856(cytoskeleton);GO:0005886(plasma membrane);GO:0005912(adherens junction);GO:0005925(focal adhesion);GO:0007266(Rho protein signal transduction);GO:0008360(regulation of cell shape);GO:0012505(endomembrane system);GO:0016020(membrane);GO:0017049(GTP-Rho binding);GO:0030838(positive regulation of actin filament polymerization);GO:0031274(p…	NA	NA	NA	CDC42 effector protein 1 [Source:HGNC Symbol;Acc:HGNC:17014]	protein_coding	31.6422	30.3712	63.1302	55.0677	0.524658	-0.930552	2.18844e-10	5.36341e-08	down	no
ENSG00000204682	MIR1915HG	ENST00000658000	NA	NA	NA	NA	MIR1915 host gene [Source:HGNC Symbol;Acc:HGNC:31448]	lncRNA	0.284759	0.271677	1.46592	1.30891	0.200529	-2.31811	2.29174e-10	5.56731e-08	down	yes
ENSG00000065308	TRAM2	ENST00000182527	GO:0005515(protein binding);GO:0005791(rough endoplasmic reticulum);GO:0006616(SRP-dependent cotranslational protein targeting to membrane, translocation);GO:0015031(protein transport);GO:0016020(membrane);GO:0016021(integral component of membrane);GO:0032964(collagen biosynthetic process);GO:0045048(protein insertion into ER membrane)	NA	NA	NA	translocation associated membrane protein 2 [Source:HGNC Symbol;Acc:HGNC:16855]	protein_coding	19.7484	20.1558	31.8278	38.1676	0.570098	-0.810718	3.06263e-10	7.37534e-08	down	no
ENSG00000082153	BZW1	ENST00000452790;ENST00000450637;ENST00000464483;ENST00000409600;ENST00000452206;ENST00000447069;ENST00000463310;ENST00000460660;ENST00000409226;ENST00000491576;ENST00000410110	GO:0003723(RNA binding);GO:0005515(protein binding);GO:0005737(cytoplasm);GO:0016020(membrane);GO:0045296(cadherin binding);GO:0045296(cadherin binding)	NA	NA	NA	basic leucine zipper and W2 domains 1 [Source:HGNC Symbol;Acc:HGNC:18380]	protein_coding;retained_intron	12.1091	14.1862	23.5428	25.0515	0.541117	-0.885986	3.13377e-10	7.48161e-08	down	no
ENSG00000141526	SLC16A3	ENST00000392341;ENST00000584781;ENST00000583025;ENST00000578574;ENST00000583444;ENST00000579572;ENST00000582743;ENST00000578810;ENST00000578684;ENST00000583237;ENST00000581642;ENST00000392339;ENST00000581287	GO:0003723(RNA binding);GO:0005515(protein binding);GO:0005886(plasma membrane);GO:0005887(integral component of plasma membrane);GO:0006090(pyruvate metabolic process);GO:0008028(monocarboxylic acid transmembrane transporter activity);GO:0015129(lactate transmembrane transporter activity);GO:0015293(symporter activity);GO:0015718(monocarboxylic acid transport);GO:0016020(membrane);GO:0016021(int…	05230(Central carbon metabolism in cancer);05230(Central carbon metabolism in cancer)	K08180	NA	solute carrier family 16 member 3 [Source:HGNC Symbol;Acc:HGNC:10924]	protein_coding;processed_transcript;retained_intron	9.92086	10.1085	20.0676	17.5959	0.531797	-0.911052	3.19034e-10	7.55157e-08	down	no
ENSG00000064300	NGFR	ENST00000172229;ENST00000509200	GO:0001540(amyloid-beta binding);GO:0001678(cellular glucose homeostasis);GO:0004888(transmembrane signaling receptor activity);GO:0005035(death receptor activity);GO:0005515(protein binding);GO:0005516(calmodulin binding);GO:0005576(extracellular region);GO:0005654(nucleoplasm);GO:0005737(cytoplasm);GO:0005768(endosome);GO:0005829(cytosol);GO:0005886(plasma membrane);GO:0005887(integral componen…	04010(MAPK signaling pathway);04014(Ras signaling pathway);04015(Rap1 signaling pathway);04060(Cytokine-cytokine receptor interaction);04151(PI3K-Akt signaling pathway);04215(Apoptosis - multiple species);04722(Neurotrophin signaling pathway);05202(Transcriptional misregulation in cancer);05202(Transcriptional misregulation in cancer)	K02583	NA	nerve growth factor receptor [Source:HGNC Symbol;Acc:HGNC:7809]	protein_coding	17.5424	17.0573	33.6623	30.2187	0.541627	-0.884629	3.43704e-10	8.06656e-08	down	no
ENSG00000169562	GJB1	ENST00000675609;ENST00000361726	GO:0005243(gap junction channel activity);GO:0005515(protein binding);GO:0005737(cytoplasm);GO:0005789(endoplasmic reticulum membrane);GO:0005886(plasma membrane);GO:0005921(gap junction);GO:0005922(connexin complex);GO:0007154(cell communication);GO:0007267(cell-cell signaling);GO:0007399(nervous system development);GO:0015868(purine ribonucleotide transport);GO:0016020(membrane);GO:0016021(inte…	NA	K07620	NA	gap junction protein beta 1 [Source:HGNC Symbol;Acc:HGNC:4283]	protein_coding	5.43383	4.51658	2.02338	1.97977	2.48565	1.31362	3.60598e-10	8.39193e-08	up	yes
ENSG00000115648	MLPH	ENST00000468178;ENST00000482528;ENST00000464123;ENST00000410032;ENST00000434770;ENST00000264605;ENST00000489967;ENST00000432475;ENST00000477457;ENST00000338530;ENST00000436965;ENST00000478712;ENST00000485956;ENST00000415753;ENST00000469619;ENST00000494110;ENST00000409373;ENST00000495439;ENST00000429898	GO:0003779(actin binding);GO:0005515(protein binding);GO:0005737(cytoplasm);GO:0006886(intracellular protein transport);GO:0017022(myosin binding);GO:0017137(Rab GTPase binding);GO:0030425(dendrite);GO:0030674(protein-macromolecule adaptor activity);GO:0030864(cortical actin cytoskeleton);GO:0032402(melanosome transport);GO:0046872(metal ion binding);GO:0048471(perinuclear region of cytoplasm);GO…	NA	K22235	NA	melanophilin [Source:HGNC Symbol;Acc:HGNC:29643]	processed_transcript;retained_intron;protein_coding;nonsense_mediated_decay	2.6186	2.76647	4.99793	5.61698	0.507311	-0.979057	3.65688e-10	8.43946e-08	down	no
ENSG00000166949	SMAD3	ENST00000559092;ENST00000540846;ENST00000327367;ENST00000560402;ENST00000560424;ENST00000558894;ENST00000558428;ENST00000558763;ENST00000559937	GO:0000122(negative regulation of transcription by RNA polymerase II);GO:0000790(nuclear chromatin);GO:0000976(transcription regulatory region sequence-specific DNA binding);GO:0000977(RNA polymerase II regulatory region sequence-specific DNA binding);GO:0000978(RNA polymerase II cis-regulatory region sequence-specific DNA binding);GO:0000981(DNA-binding transcription factor activity, RNA polymer…	04068(FoxO signaling pathway);04110(Cell cycle);04144(Endocytosis);04218(Cellular senescence);04310(Wnt signaling pathway);04350(TGF-beta signaling pathway);04371(Apelin signaling pathway);04390(Hippo signaling pathway);04520(Adherens junction);04550(Signaling pathways regulating pluripotency of stem cells);04659(Th17 cell differentiation);04926(Relaxin signaling pathway);04933(AGE-RAGE signaling…	K04500	NA	SMAD family member 3 [Source:HGNC Symbol;Acc:HGNC:6769]	protein_coding;retained_intron	12.1401	10.4021	18.9366	21.9749	0.551001	-0.859873	4.15848e-10	9.51777e-08	down	no
ENSG00000130066	SAT1	ENST00000379253;ENST00000379251;ENST00000379270;ENST00000489394;ENST00000474223;ENST00000462639;ENST00000487713	GO:0001525(angiogenesis);GO:0004145(diamine N-acetyltransferase activity);GO:0005515(protein binding);GO:0005622(intracellular);GO:0005737(cytoplasm);GO:0005829(cytosol);GO:0006595(polyamine metabolic process);GO:0006596(polyamine biosynthetic process);GO:0006598(polyamine catabolic process);GO:0008080(N-acetyltransferase activity);GO:0009447(putrescine catabolic process);GO:0016740(transferase a…	00330(Arginine and proline metabolism);04216(Ferroptosis);04216(Ferroptosis)	NA	NA	spermidine/spermine N1-acetyltransferase 1 [Source:HGNC Symbol;Acc:HGNC:10540]	protein_coding;processed_transcript	16.2099	18.2752	7.40918	8.66325	2.14561	1.10139	5.68073e-10	1.28952e-07	up	yes
ENSG00000231826	LINC01819	ENST00000661354;ENST00000656487;ENST00000662442;ENST00000665782;ENST00000668762;ENST00000449766;ENST00000670864;ENST00000422351;ENST00000425212;ENST00000654608	NA	NA	NA	NA	long intergenic non-protein coding RNA 1819 [Source:HGNC Symbol;Acc:HGNC:52624]	lncRNA	3.7828	4.66339	9.06568	13.8159	0.369126	-1.43782	5.7974e-10	1.30531e-07	down	yes
ENSG00000033327	GAB2	ENST00000340149;ENST00000530915;ENST00000361507;ENST00000526030;ENST00000534823;ENST00000528886	GO:0005068(transmembrane receptor protein tyrosine kinase adaptor activity);GO:0005515(protein binding);GO:0005547(phosphatidylinositol-3,4,5-trisphosphate binding);GO:0005737(cytoplasm);GO:0005829(cytosol);GO:0005886(plasma membrane);GO:0007169(transmembrane receptor protein tyrosine kinase signaling pathway);GO:0007411(axon guidance);GO:0008284(positive regulation of cell population proliferati…	04014(Ras signaling pathway);04071(Sphingolipid signaling pathway);04072(Phospholipase D signaling pathway);04380(Osteoclast differentiation);04664(Fc epsilon RI signaling pathway);04666(Fc gamma R-mediated phagocytosis);05220(Chronic myeloid leukemia);05220(Chronic myeloid leukemia)	K08091	NA	GRB2 associated binding protein 2 [Source:HGNC Symbol;Acc:HGNC:14458]	protein_coding;processed_transcript;retained_intron	11.252	12.0961	5.85569	6.53234	1.88473	0.914354	6.26141e-10	1.39842e-07	up	no
ENSG00000183688	RFLNB	ENST00000329099	GO:0001837(epithelial to mesenchymal transition);GO:0005737(cytoplasm);GO:0005856(cytoskeleton);GO:0015629(actin cytoskeleton);GO:0030036(actin cytoskeleton organization);GO:0031005(filamin binding);GO:0032432(actin filament bundle);GO:0048705(skeletal system morphogenesis);GO:0061181(regulation of chondrocyte development);GO:0061182(negative regulation of chondrocyte development);GO:0061572(acti…	NA	NA	NA	refilin B [Source:HGNC Symbol;Acc:HGNC:28705]	protein_coding	6.97976	6.91117	13.6875	12.8825	0.522803	-0.93566	7.15294e-10	1.58475e-07	down	no
ENSG00000063978	RNF4	ENST00000314289;ENST00000506706;ENST00000509258;ENST00000509206;ENST00000507247;ENST00000507784;ENST00000504782;ENST00000509388;ENST00000504224;ENST00000511892;ENST00000503123;ENST00000541204;ENST00000502316	GO:0003677(DNA binding);GO:0004842(ubiquitin-protein transferase activity);GO:0005515(protein binding);GO:0005634(nucleus);GO:0005654(nucleoplasm);GO:0005737(cytoplasm);GO:0008134(transcription factor binding);GO:0008270(zinc ion binding);GO:0016567(protein ubiquitination);GO:0016604(nuclear body);GO:0016605(PML body);GO:0016740(transferase activity);GO:0030374(nuclear receptor transcription coac…	NA	K22651	EC:2.3.2.27	ring finger protein 4 [Source:HGNC Symbol;Acc:HGNC:10067]	protein_coding;processed_transcript;retained_intron	4.45826	3.45669	11.4783	8.5015	0.396148	-1.33589	7.97846e-10	1.75361e-07	down	yes
ENSG00000132329	RAMP1	ENST00000403885;ENST00000404910;ENST00000254661;ENST00000409726	GO:0001525(angiogenesis);GO:0001635(calcitonin gene-related peptide receptor activity);GO:0005515(protein binding);GO:0005615(extracellular space);GO:0005886(plasma membrane);GO:0005887(integral component of plasma membrane);GO:0006816(calcium ion transport);GO:0006886(intracellular protein transport);GO:0007186(G protein-coupled receptor signaling pathway);GO:0007189(adenylate cyclase-activating…	04270(Vascular smooth muscle contraction);04270(Vascular smooth muscle contraction)	K08447	NA	receptor activity modifying protein 1 [Source:HGNC Symbol;Acc:HGNC:9843]	protein_coding	285.923	297.054	164.491	148.215	1.8643	0.898631	8.20433e-10	1.78906e-07	up	no
ENSG00000167553	TUBA1C	ENST00000552125;ENST00000552448;ENST00000301072;ENST00000549183;ENST00000548470;ENST00000549554	GO:0000166(nucleotide binding);GO:0000226(microtubule cytoskeleton organization);GO:0000278(mitotic cell cycle);GO:0003924(GTPase activity);GO:0005198(structural molecule activity);GO:0005200(structural constituent of cytoskeleton);GO:0005515(protein binding);GO:0005525(GTP binding);GO:0005634(nucleus);GO:0005737(cytoplasm);GO:0005856(cytoskeleton);GO:0005874(microtubule);GO:0005881(cytoplasmic m…	04145(Phagosome);04210(Apoptosis);04530(Tight junction);04540(Gap junction);05130(Pathogenic Escherichia coli infection);05130(Pathogenic Escherichia coli infection)	K07374	NA	tubulin alpha 1c [Source:HGNC Symbol;Acc:HGNC:20768]	nonsense_mediated_decay;protein_coding;retained_intron;processed_transcript	147.355	145.316	253.221	236.246	0.597939	-0.741929	8.77286e-10	1.89809e-07	down	no
ENSG00000165410	CFL2	ENST00000341223;ENST00000556161;ENST00000672163;ENST00000422678;ENST00000672517;ENST00000554470;ENST00000555765;ENST00000298159	GO:0003779(actin binding);GO:0005515(protein binding);GO:0005615(extracellular space);GO:0005634(nucleus);GO:0005737(cytoplasm);GO:0005856(cytoskeleton);GO:0007015(actin filament organization);GO:0007519(skeletal muscle tissue development);GO:0015629(actin cytoskeleton);GO:0016363(nuclear matrix);GO:0030018(Z disc);GO:0030042(actin filament depolymerization);GO:0030043(actin filament fragmentatio…	04360(Axon guidance);04666(Fc gamma R-mediated phagocytosis);04810(Regulation of actin cytoskeleton);05133(Pertussis);05170(Human immunodeficiency virus 1 infection);05170(Human immunodeficiency virus 1 infection)	NA	NA	cofilin 2 [Source:HGNC Symbol;Acc:HGNC:1875]	protein_coding;nonsense_mediated_decay	3.75432	3.80189	6.87826	8.0271	0.506946	-0.980096	8.92316e-10	1.91564e-07	down	no
ENSG00000211460	TSN	ENST00000498545;ENST00000495112;ENST00000389682;ENST00000490104;ENST00000536142;ENST00000481818;ENST00000467324;ENST00000483698;ENST00000409193	GO:0003677(DNA binding);GO:0003697(single-stranded DNA binding);GO:0003723(RNA binding);GO:0003729(mRNA binding);GO:0004518(nuclease activity);GO:0004519(endonuclease activity);GO:0004521(endoribonuclease activity);GO:0005515(protein binding);GO:0005634(nucleus);GO:0005654(nucleoplasm);GO:0005737(cytoplasm);GO:0005783(endoplasmic reticulum);GO:0005829(cytosol);GO:0006310(DNA recombination);GO:001…	NA	NA	NA	translin [Source:HGNC Symbol;Acc:HGNC:12379]	processed_transcript;protein_coding;nonsense_mediated_decay;retained_intron	13.2598	13.2958	6.9545	7.33262	1.85871	0.894301	9.07025e-10	1.93224e-07	up	no
ENSG00000144895	EIF2A	ENST00000462221;ENST00000465535;ENST00000460851;ENST00000473499;ENST00000494558;ENST00000490505;ENST00000482471;ENST00000477551;ENST00000487799;ENST00000474505;ENST00000482093;ENST00000469331;ENST00000463863;ENST00000472926	GO:0000049(tRNA binding);GO:0003743(translation initiation factor activity);GO:0005515(protein binding);GO:0005615(extracellular space);GO:0005737(cytoplasm);GO:0005850(eukaryotic translation initiation factor 2 complex);GO:0006412(translation);GO:0006413(translational initiation);GO:0006417(regulation of translation);GO:0006468(protein phosphorylation);GO:0009967(positive regulation of signal tr…	NA	K15026	NA	eukaryotic translation initiation factor 2A [Source:HGNC Symbol;Acc:HGNC:3254]	nonsense_mediated_decay;protein_coding;retained_intron;processed_transcript	7.31819	8.31597	3.32736	3.97657	2.14051	1.09796	9.48049e-10	1.99122e-07	up	yes
ENSG00000067057	PFKP	ENST00000381072;ENST00000413079;ENST00000415005;ENST00000381125;ENST00000421751;ENST00000460445;ENST00000495715;ENST00000381075;ENST00000407806;ENST00000468050	GO:0000166(nucleotide binding);GO:0003824(catalytic activity);GO:0003872(6-phosphofructokinase activity);GO:0005515(protein binding);GO:0005524(ATP binding);GO:0005634(nucleus);GO:0005737(cytoplasm);GO:0005829(cytosol);GO:0005945(6-phosphofructokinase complex);GO:0006002(fructose 6-phosphate metabolic process);GO:0006007(glucose catabolic process);GO:0006096(glycolytic process);GO:0008152(metabol…	00010(Glycolysis / Gluconeogenesis);00030(Pentose phosphate pathway);00051(Fructose and mannose metabolism);00052(Galactose metabolism);03018(RNA degradation);04152(AMPK signaling pathway);04919(Thyroid hormone signaling pathway);05230(Central carbon metabolism in cancer);05230(Central carbon metabolism in cancer)	K00850	EC:2.7.1.11	phosphofructokinase, platelet [Source:HGNC Symbol;Acc:HGNC:8878]	retained_intron;protein_coding;processed_transcript	48.4241	49.022	87.713	80.2153	0.580284	-0.785169	9.49088e-10	1.99122e-07	down	no
ENSG00000149357	LAMTOR1	ENST00000535872;ENST00000278671;ENST00000544594;ENST00000535107;ENST00000545249;ENST00000541403;ENST00000539797;ENST00000538404	GO:0001558(regulation of cell growth);GO:0001919(regulation of receptor recycling);GO:0005085(guanyl-nucleotide exchange factor activity);GO:0005515(protein binding);GO:0005764(lysosome);GO:0005765(lysosomal membrane);GO:0005768(endosome);GO:0005886(plasma membrane);GO:0007032(endosome organization);GO:0007040(lysosome organization);GO:0007050(cell cycle arrest);GO:0010008(endosome membrane);GO:0…	04150(mTOR signaling pathway);04150(mTOR signaling pathway)	K20397	NA	late endosomal/lysosomal adaptor, MAPK and MTOR activator 1 [Source:HGNC Symbol;Acc:HGNC:26068]	nonsense_mediated_decay;protein_coding;retained_intron;processed_transcript	34.4718	36.9141	66.5448	61.375	0.558051	-0.84153	9.9188e-10	2.06535e-07	down	no
ENSG00000103064	SLC7A6	ENST00000567325;ENST00000219343;ENST00000648130;ENST00000566454;ENST00000568088;ENST00000564708;ENST00000563080;ENST00000563208;ENST00000567346;ENST00000562863;ENST00000568024;ENST00000618043	GO:0003333(amino acid transmembrane transport);GO:0005515(protein binding);GO:0005886(plasma membrane);GO:0005887(integral component of plasma membrane);GO:0006865(amino acid transport);GO:0015171(amino acid transmembrane transporter activity);GO:0015174(basic amino acid transmembrane transporter activity);GO:0015179(L-amino acid transmembrane transporter activity);GO:0015297(antiporter activity)…	NA	NA	NA	solute carrier family 7 member 6 [Source:HGNC Symbol;Acc:HGNC:11064]	retained_intron;protein_coding;nonsense_mediated_decay	0.77942	0.78352	1.84696	2.67512	0.345623	-1.53273	1.05238e-09	2.17496e-07	down	yes
ENSG00000095752	IL11	ENST00000585513;ENST00000264563;ENST00000590625;ENST00000587093	GO:0005125(cytokine activity);GO:0005142(interleukin-11 receptor binding);GO:0005515(protein binding);GO:0005576(extracellular region);GO:0005615(extracellular space);GO:0005737(cytoplasm);GO:0007165(signal transduction);GO:0008083(growth factor activity);GO:0008284(positive regulation of cell population proliferation);GO:0019221(cytokine-mediated signaling pathway);GO:0030183(B cell differentiat…	04060(Cytokine-cytokine receptor interaction);04630(Jak-STAT signaling pathway);04640(Hematopoietic cell lineage);05323(Rheumatoid arthritis);05323(Rheumatoid arthritis)	K05417	NA	interleukin 11 [Source:HGNC Symbol;Acc:HGNC:5966]	protein_coding	5.30752	4.03222	10.4643	11.2398	0.430321	-1.21652	1.19384e-09	2.44905e-07	down	yes
ENSG00000121039	RDH10	ENST00000521013;ENST00000240285;ENST00000518870;ENST00000519380	GO:0001523(retinoid metabolic process);GO:0001656(metanephros development);GO:0001701(in utero embryonic development);GO:0002138(retinoic acid biosynthetic process);GO:0004745(retinol dehydrogenase activity);GO:0005515(protein binding);GO:0005737(cytoplasm);GO:0005783(endoplasmic reticulum);GO:0005789(endoplasmic reticulum membrane);GO:0005811(lipid droplet);GO:0007601(visual perception);GO:00084…	00830(Retinol metabolism);00830(Retinol metabolism)	K11151	EC:1.1.1.-	retinol dehydrogenase 10 [Source:HGNC Symbol;Acc:HGNC:19975]	retained_intron;protein_coding	1.1032	1.01896	2.46532	2.96044	0.391126	-1.35429	1.33171e-09	2.71179e-07	down	yes
ENSG00000091129	NRCAM	ENST00000351718;ENST00000379024;ENST00000379028;ENST00000489800;ENST00000465585;ENST00000413765	GO:0001525(angiogenesis);GO:0001764(neuron migration);GO:0005515(protein binding);GO:0005576(extracellular region);GO:0005886(plasma membrane);GO:0005887(integral component of plasma membrane);GO:0007155(cell adhesion);GO:0007409(axonogenesis);GO:0007411(axon guidance);GO:0007413(axonal fasciculation);GO:0007416(synapse assembly);GO:0007417(central nervous system development);GO:0008104(protein l…	04514(Cell adhesion molecules (CAMs));04514(Cell adhesion molecules (CAMs))	K06756	NA	neuronal cell adhesion molecule [Source:HGNC Symbol;Acc:HGNC:7994]	protein_coding;retained_intron;processed_transcript	2.29992	2.1542	0.729517	0.964396	2.62949	1.39478	1.489e-09	3.00996e-07	up	yes
ENSG00000173598	NUDT4	ENST00000548662;ENST00000550056;ENST00000549992;ENST00000547014;ENST00000337179	GO:0000298(endopolyphosphatase activity);GO:0003723(RNA binding);GO:0005515(protein binding);GO:0005634(nucleus);GO:0005737(cytoplasm);GO:0005829(cytosol);GO:0008486(diphosphoinositol-polyphosphate diphosphatase activity);GO:0016787(hydrolase activity);GO:0019722(calcium-mediated signaling);GO:0019935(cyclic-nucleotide-mediated signaling);GO:0030515(snoRNA binding);GO:0034431(bis(5'-adenosyl)-hex…	NA	K07766	EC:3.6.1.52	nudix hydrolase 4 [Source:HGNC Symbol;Acc:HGNC:8051]	protein_coding	1.37969	2.08459	4.73295	4.468	0.376514	-1.40922	1.50934e-09	3.02896e-07	down	yes
ENSG00000006062	MAP3K14	ENST00000586644;ENST00000617331;ENST00000344686;ENST00000376926;ENST00000592267	GO:0000165(MAPK cascade);GO:0000166(nucleotide binding);GO:0000186(activation of MAPKK activity);GO:0001650(fibrillar center);GO:0004672(protein kinase activity);GO:0004674(protein serine/threonine kinase activity);GO:0004704(NF-kappaB-inducing kinase activity);GO:0004709(MAP kinase kinase kinase activity);GO:0005515(protein binding);GO:0005524(ATP binding);GO:0005654(nucleoplasm);GO:0005737(cyto…	04010(MAPK signaling pathway);04064(NF-kappa B signaling pathway);04210(Apoptosis);04380(Osteoclast differentiation);04625(C-type lectin receptor signaling pathway);04660(T cell receptor signaling pathway);04668(TNF signaling pathway);04672(Intestinal immune network for IgA production);05120(Epithelial cell signaling in Helicobacter pylori infection);05166(Human T-cell leukemia virus 1 infection)…	NA	NA	mitogen-activated protein kinase kinase kinase 14 [Source:HGNC Symbol;Acc:HGNC:6853]	retained_intron;protein_coding	1.72441	2.83295	7.27514	6.51186	0.330555	-1.59704	1.52138e-09	3.03115e-07	down	yes
ENSG00000112715	VEGFA	ENST00000372067;ENST00000518689;ENST00000497139;ENST00000480614;ENST00000493786;ENST00000523950;ENST00000672860;ENST00000413642;ENST00000512683;ENST00000520948;ENST00000425836;ENST00000372055;ENST00000476772;ENST00000372064;ENST00000372077;ENST00000518538	GO:0000122(negative regulation of transcription by RNA polymerase II);GO:0001525(angiogenesis);GO:0001541(ovarian follicle development);GO:0001569(branching involved in blood vessel morphogenesis);GO:0001570(vasculogenesis);GO:0001666(response to hypoxia);GO:0001701(in utero embryonic development);GO:0001822(kidney development);GO:0001934(positive regulation of protein phosphorylation);GO:0001938…	01521(EGFR tyrosine kinase inhibitor resistance);04010(MAPK signaling pathway);04014(Ras signaling pathway);04015(Rap1 signaling pathway);04066(HIF-1 signaling pathway);04151(PI3K-Akt signaling pathway);04370(VEGF signaling pathway);04510(Focal adhesion);04926(Relaxin signaling pathway);04933(AGE-RAGE signaling pathway in diabetic complications);05163(Human cytomegalovirus infection);05165(Human …	K05448	NA	vascular endothelial growth factor A [Source:HGNC Symbol;Acc:HGNC:12680]	protein_coding;retained_intron	2.0884	1.88032	3.50797	4.50984	0.494988	-1.01454	1.75637e-09	3.47436e-07	down	yes
ENSG00000176692	FOXC2	ENST00000649859	GO:0000122(negative regulation of transcription by RNA polymerase II);GO:0000790(nuclear chromatin);GO:0000976(transcription regulatory region sequence-specific DNA binding);GO:0000977(RNA polymerase II regulatory region sequence-specific DNA binding);GO:0000978(RNA polymerase II cis-regulatory region sequence-specific DNA binding);GO:0000981(DNA-binding transcription factor activity, RNA polymer…	NA	NA	NA	forkhead box C2 [Source:HGNC Symbol;Acc:HGNC:3801]	protein_coding	1.97586	2.76397	6.86584	6.52423	0.353981	-1.49826	1.97042e-09	3.87012e-07	down	yes
ENSG00000107438	PDLIM1	ENST00000477757;ENST00000490391;ENST00000329399;ENST00000492511	GO:0001666(response to hypoxia);GO:0001725(stress fiber);GO:0003713(transcription coactivator activity);GO:0003779(actin binding);GO:0005515(protein binding);GO:0005667(transcription factor complex);GO:0005737(cytoplasm);GO:0005856(cytoskeleton);GO:0005912(adherens junction);GO:0005925(focal adhesion);GO:0006357(regulation of transcription by RNA polymerase II);GO:0006979(response to oxidative st…	NA	NA	NA	PDZ and LIM domain 1 [Source:HGNC Symbol;Acc:HGNC:2067]	processed_transcript;protein_coding	31.3631	28.9493	56.8169	51.6682	0.555952	-0.846969	2.01745e-09	3.9346e-07	down	no
ENSG00000139644	TMBIM6	ENST00000423828;ENST00000546914;ENST00000546796;ENST00000547798;ENST00000552635;ENST00000395006;ENST00000549130;ENST00000550951;ENST00000552699;ENST00000546885;ENST00000549385;ENST00000549445;ENST00000549471;ENST00000267115;ENST00000547832;ENST00000553022;ENST00000550040;ENST00000547013;ENST00000548809;ENST00000548201;ENST00000548894;ENST00000548713;ENST00000549966;ENST00000550445;ENST00000547187…	GO:0005515(protein binding);GO:0005634(nucleus);GO:0005737(cytoplasm);GO:0005783(endoplasmic reticulum);GO:0005789(endoplasmic reticulum membrane);GO:0005887(integral component of plasma membrane);GO:0006914(autophagy);GO:0006915(apoptotic process);GO:0006986(response to unfolded protein);GO:0010523(negative regulation of calcium ion transport into cytosol);GO:0016020(membrane);GO:0016021(integra…	NA	K21889	NA	transmembrane BAX inhibitor motif containing 6 [Source:HGNC Symbol;Acc:HGNC:11723]	protein_coding;nonsense_mediated_decay;retained_intron	65.0209	63.8621	97.0467	115.262	0.607056	-0.720099	2.42709e-09	4.7004e-07	down	no
ENSG00000231991	ANXA2P2	ENST00000435128	NA	NA	NA	NA	annexin A2 pseudogene 2 [Source:HGNC Symbol;Acc:HGNC:539]	processed_pseudogene	96.1759	97.0336	176.612	160.678	0.57283	-0.80382	2.75083e-09	5.29039e-07	down	no
ENSG00000113657	DPYSL3	ENST00000343218;ENST00000508042;ENST00000504965;ENST00000512722;ENST00000398514	GO:0005515(protein binding);GO:0005615(extracellular space);GO:0005737(cytoplasm);GO:0005829(cytosol);GO:0010975(regulation of neuron projection development);GO:0010976(positive regulation of neuron projection development);GO:0010977(negative regulation of neuron projection development);GO:0016787(hydrolase activity);GO:0016810(hydrolase activity, acting on carbon-nitrogen (but not peptide) bonds…	NA	NA	NA	dihydropyrimidinase like 3 [Source:HGNC Symbol;Acc:HGNC:3015]	protein_coding;retained_intron;processed_transcript	16.1817	15.2016	24.3247	26.2775	0.620195	-0.689207	2.91947e-09	5.57598e-07	down	no
ENSG00000099953	MMP11	ENST00000437086;ENST00000215743;ENST00000465385;ENST00000460352;ENST00000492464;ENST00000434318;ENST00000465730;ENST00000488363;ENST00000493132	GO:0004222(metalloendopeptidase activity);GO:0005576(extracellular region);GO:0005796(Golgi lumen);GO:0006508(proteolysis);GO:0007275(multicellular organism development);GO:0008233(peptidase activity);GO:0008237(metallopeptidase activity);GO:0008270(zinc ion binding);GO:0016787(hydrolase activity);GO:0022617(extracellular matrix disassembly);GO:0030198(extracellular matrix organization);GO:003019…	NA	K07993	EC:3.4.24.-	matrix metallopeptidase 11 [Source:HGNC Symbol;Acc:HGNC:7157]	nonsense_mediated_decay;protein_coding;retained_intron;processed_transcript	5.98646	5.22568	2.48162	2.74493	2.14522	1.10113	3.02203e-09	5.73234e-07	up	yes
ENSG00000181458	TMEM45A	ENST00000449609;ENST00000323523;ENST00000485260;ENST00000403410;ENST00000489060	GO:0005515(protein binding);GO:0016020(membrane);GO:0016021(integral component of membrane);GO:0016021(integral component of membrane)	NA	NA	NA	transmembrane protein 45A [Source:HGNC Symbol;Acc:HGNC:25480]	protein_coding;processed_transcript;retained_intron	3.07662	2.93273	6.50001	5.75201	0.490478	-1.02774	3.21289e-09	6.05292e-07	down	yes
ENSG00000147439	BIN3	ENST00000399977;ENST00000522687;ENST00000519513;ENST00000519863;ENST00000518366;ENST00000520292;ENST00000276416;ENST00000522268;ENST00000520489;ENST00000519335;ENST00000521140	GO:0000917(division septum assembly);GO:0005515(protein binding);GO:0005737(cytoplasm);GO:0005856(cytoskeleton);GO:0005884(actin filament);GO:0006897(endocytosis);GO:0007015(actin filament organization);GO:0007049(cell cycle);GO:0008092(cytoskeletal protein binding);GO:0008093(cytoskeletal adaptor activity);GO:0008104(protein localization);GO:0008289(lipid binding);GO:0009826(unidimensional cell …	NA	K20120	NA	bridging integrator 3 [Source:HGNC Symbol;Acc:HGNC:1054]	protein_coding;nonsense_mediated_decay;processed_transcript;retained_intron	23.192	21.1059	12.4753	12.1929	1.79575	0.84459	3.34845e-09	6.26568e-07	up	no
ENSG00000166851	PLK1	ENST00000562272;ENST00000300093;ENST00000562407;ENST00000564947;ENST00000564794;ENST00000568568	GO:0000070(mitotic sister chromatid segregation);GO:0000086(G2/M transition of mitotic cell cycle);GO:0000122(negative regulation of transcription by RNA polymerase II);GO:0000132(establishment of mitotic spindle orientation);GO:0000166(nucleotide binding);GO:0000278(mitotic cell cycle);GO:0000281(mitotic cytokinesis);GO:0000287(magnesium ion binding);GO:0000775(chromosome, centromeric region);GO…	04068(FoxO signaling pathway);04110(Cell cycle);04114(Oocyte meiosis);04914(Progesterone-mediated oocyte maturation);04914(Progesterone-mediated oocyte maturation)	K06631	EC:2.7.11.21	polo like kinase 1 [Source:HGNC Symbol;Acc:HGNC:9077]	retained_intron;protein_coding	22.1295	22.5331	39.6671	36.6849	0.584958	-0.773595	4.05677e-09	7.54014e-07	down	no
ENSG00000196924	FLNA	ENST00000490936;ENST00000444578;ENST00000438732;ENST00000369856;ENST00000466319;ENST00000673639;ENST00000369850;ENST00000415241;ENST00000422373;ENST00000466325;ENST00000474072;ENST00000462590;ENST00000498491;ENST00000474358;ENST00000465144	GO:0001664(G protein-coupled receptor binding);GO:0002576(platelet degranulation);GO:0003723(RNA binding);GO:0003779(actin binding);GO:0005515(protein binding);GO:0005576(extracellular region);GO:0005634(nucleus);GO:0005730(nucleolus);GO:0005737(cytoplasm);GO:0005829(cytosol);GO:0005856(cytoskeleton);GO:0005884(actin filament);GO:0005886(plasma membrane);GO:0005911(cell-cell junction);GO:0005925(…	04010(MAPK signaling pathway);04510(Focal adhesion);05132(Salmonella infection);05205(Proteoglycans in cancer);05205(Proteoglycans in cancer)	NA	NA	filamin A [Source:HGNC Symbol;Acc:HGNC:3754]	retained_intron;protein_coding;nonsense_mediated_decay;processed_transcript	98.783	99.1755	147.667	155.833	0.652252	-0.616499	4.21374e-09	7.758e-07	down	no
ENSG00000151632	AKR1C2	ENST00000380753;ENST00000460124	GO:0004032(alditol:NADP+ 1-oxidoreductase activity);GO:0005496(steroid binding);GO:0005737(cytoplasm);GO:0005829(cytosol);GO:0006629(lipid metabolic process);GO:0006693(prostaglandin metabolic process);GO:0007186(G protein-coupled receptor signaling pathway);GO:0007586(digestion);GO:0008106(alcohol dehydrogenase (NADP+) activity);GO:0008202(steroid metabolic process);GO:0008207(C21-steroid hormon…	00140(Steroid hormone biosynthesis);05204(Chemical carcinogenesis);05204(Chemical carcinogenesis)	NA	NA	aldo-keto reductase family 1 member C2 [Source:HGNC Symbol;Acc:HGNC:385]	protein_coding;retained_intron	1.71319	1.73771	0.482311	0.647187	3.05525	1.61129	4.23e-09	7.758e-07	up	yes
ENSG00000131016	AKAP12	ENST00000253332;ENST00000402676;ENST00000354675	GO:0005515(protein binding);GO:0005516(calmodulin binding);GO:0005737(cytoplasm);GO:0005829(cytosol);GO:0005856(cytoskeleton);GO:0005886(plasma membrane);GO:0005925(focal adhesion);GO:0005938(cell cortex);GO:0006605(protein targeting);GO:0007165(signal transduction);GO:0007186(G protein-coupled receptor signaling pathway);GO:0007193(adenylate cyclase-inhibiting G protein-coupled receptor signalin…	NA	K16528	NA	A-kinase anchoring protein 12 [Source:HGNC Symbol;Acc:HGNC:370]	protein_coding	24.7526	24.5466	10.6952	14.4307	1.96209	0.972394	4.94646e-09	9.01232e-07	up	no
ENSG00000147408	CSGALNACT1	ENST00000517494;ENST00000523262;ENST00000524213;ENST00000397998;ENST00000524112;ENST00000523919;ENST00000522732;ENST00000522573;ENST00000332246;ENST00000522854;ENST00000454498;ENST00000517651	GO:0000139(Golgi membrane);GO:0001958(endochondral ossification);GO:0005794(Golgi apparatus);GO:0008376(acetylgalactosaminyltransferase activity);GO:0008955(peptidoglycan glycosyltransferase activity);GO:0015014(heparan sulfate proteoglycan biosynthetic process, polysaccharide chain biosynthetic process);GO:0015020(glucuronosyltransferase activity);GO:0016020(membrane);GO:0016021(integral compone…	00532(Glycosaminoglycan biosynthesis - chondroitin sulfate / dermatan sulfate);00532(Glycosaminoglycan biosynthesis - chondroitin sulfate / dermatan sulfate)	K00746	2.4.1.175;EC:2.4.1.174	chondroitin sulfate N-acetylgalactosaminyltransferase 1 [Source:HGNC Symbol;Acc:HGNC:24290]	protein_coding;nonsense_mediated_decay;processed_transcript	5.81472	5.33219	2.49403	2.9749	2.03823	1.02731	5.33129e-09	9.64998e-07	up	yes
ENSG00000025772	TOMM34	ENST00000372813	GO:0005515(protein binding);GO:0005634(nucleus);GO:0005737(cytoplasm);GO:0005739(mitochondrion);GO:0005741(mitochondrial outer membrane);GO:0005829(cytosol);GO:0006626(protein targeting to mitochondrion);GO:0016020(membrane);GO:0016021(integral component of membrane);GO:0031072(heat shock protein binding)	NA	K17766	NA	translocase of outer mitochondrial membrane 34 [Source:HGNC Symbol;Acc:HGNC:15746]	protein_coding	66.3218	64.5136	105.607	104.215	0.623555	-0.68141	6.24134e-09	1.12239e-06	down	no
ENSG00000119922	IFIT2	ENST00000611722;ENST00000638108;ENST00000371826	GO:0002376(immune system process);GO:0003723(RNA binding);GO:0005515(protein binding);GO:0005737(cytoplasm);GO:0005783(endoplasmic reticulum);GO:0005829(cytosol);GO:0006915(apoptotic process);GO:0008637(apoptotic mitochondrial changes);GO:0009615(response to virus);GO:0032091(negative regulation of protein binding);GO:0035457(cellular response to interferon-alpha);GO:0043065(positive regulation o…	NA	NA	NA	interferon induced protein with tetratricopeptide repeats 2 [Source:HGNC Symbol;Acc:HGNC:5409]	protein_coding	2.7981	3.33582	1.07462	1.10377	2.81581	1.49355	6.58017e-09	1.17569e-06	up	yes
ENSG00000149633	KIAA1755	ENST00000460881;ENST00000484362;ENST00000611812;ENST00000487506;ENST00000496900;ENST00000279024;ENST00000435901	NA	NA	NA	NA	KIAA1755 [Source:HGNC Symbol;Acc:HGNC:29372]	retained_intron;protein_coding	7.50562	7.4089	11.7628	14.3088	0.572062	-0.805756	6.70986e-09	1.19117e-06	down	no
ENSG00000137962	ARHGAP29	ENST00000260526;ENST00000482481;ENST00000546444;ENST00000370217	GO:0005096(GTPase activator activity);GO:0005737(cytoplasm);GO:0005829(cytosol);GO:0007165(signal transduction);GO:0007266(Rho protein signal transduction);GO:0030165(PDZ domain binding);GO:0032991(protein-containing complex);GO:0035556(intracellular signal transduction);GO:0043547(positive regulation of GTPase activity);GO:0046872(metal ion binding);GO:0051056(regulation of small GTPase mediated…	NA	NA	NA	Rho GTPase activating protein 29 [Source:HGNC Symbol;Acc:HGNC:30207]	protein_coding;processed_transcript;retained_intron	1.42982	1.42081	2.40769	2.93809	0.53325	-0.907116	6.83099e-09	1.20495e-06	down	no
ENSG00000100003	SEC14L2	ENST00000402592;ENST00000617837;ENST00000405717;ENST00000615189;ENST00000619483;ENST00000459728;ENST00000429917;ENST00000437022;ENST00000452649;ENST00000485482;ENST00000484486;ENST00000483116;ENST00000428195;ENST00000415072;ENST00000416523	GO:0005543(phospholipid binding);GO:0005634(nucleus);GO:0005654(nucleoplasm);GO:0005737(cytoplasm);GO:0005829(cytosol);GO:0008289(lipid binding);GO:0008431(vitamin E binding);GO:0045540(regulation of cholesterol biosynthetic process);GO:0045893(positive regulation of transcription, DNA-templated);GO:0070062(extracellular exosome);GO:0070062(extracellular exosome)	NA	NA	NA	SEC14 like lipid binding 2 [Source:HGNC Symbol;Acc:HGNC:10699]	protein_coding;retained_intron;processed_transcript;nonsense_mediated_decay	17.2961	20.0449	33.7741	32.5483	0.563023	-0.828735	6.9249e-09	1.21379e-06	down	no
ENSG00000197343	ZNF655	ENST00000452314;ENST00000427931;ENST00000488751;ENST00000419215;ENST00000489320;ENST00000422647;ENST00000494357;ENST00000424881;ENST00000467680;ENST00000412636;ENST00000416144;ENST00000357864;ENST00000454654;ENST00000394163;ENST00000449244;ENST00000440391;ENST00000493277;ENST00000422164;ENST00000320583;ENST00000423973;ENST00000252713	GO:0003674(molecular_function);GO:0003676(nucleic acid binding);GO:0003677(DNA binding);GO:0005515(protein binding);GO:0005634(nucleus);GO:0005730(nucleolus);GO:0005737(cytoplasm);GO:0006355(regulation of transcription, DNA-templated);GO:0046872(metal ion binding);GO:2000134(negative regulation of G1/S transition of mitotic cell cycle);GO:2000134(negative regulation of G1/S transition of mitotic …	NA	NA	NA	zinc finger protein 655 [Source:HGNC Symbol;Acc:HGNC:30899]	protein_coding;retained_intron;processed_transcript;nonsense_mediated_decay	2.41607	2.17444	4.16057	4.45616	0.532743	-0.908488	7.15568e-09	1.24635e-06	down	no
ENSG00000186185	KIF18B	ENST00000585687;ENST00000590129;ENST00000587309;ENST00000593135	GO:0000070(mitotic sister chromatid segregation);GO:0000166(nucleotide binding);GO:0000235(astral microtubule);GO:0000278(mitotic cell cycle);GO:0003774(motor activity);GO:0003777(microtubule motor activity);GO:0005515(protein binding);GO:0005524(ATP binding);GO:0005634(nucleus);GO:0005654(nucleoplasm);GO:0005737(cytoplasm);GO:0005829(cytosol);GO:0005856(cytoskeleton);GO:0005871(kinesin complex);…	NA	NA	NA	kinesin family member 18B [Source:HGNC Symbol;Acc:HGNC:27102]	retained_intron;protein_coding	10.9178	10.5474	16.9399	18.8841	0.599184	-0.738929	7.61127e-09	1.31742e-06	down	no
ENSG00000160307	S100B	ENST00000367071;ENST00000291700;ENST00000397648	GO:0001726(ruffle);GO:0005102(signaling receptor binding);GO:0005509(calcium ion binding);GO:0005515(protein binding);GO:0005576(extracellular region);GO:0005615(extracellular space);GO:0005634(nucleus);GO:0005654(nucleoplasm);GO:0005737(cytoplasm);GO:0005829(cytosol);GO:0007409(axonogenesis);GO:0007417(central nervous system development);GO:0007611(learning or memory);GO:0007613(memory);GO:00082…	NA	NA	NA	S100 calcium binding protein B [Source:HGNC Symbol;Acc:HGNC:10500]	protein_coding	535.723	559.103	328.436	305.362	1.72741	0.788607	8.22259e-09	1.41439e-06	up	no
ENSG00000105971	CAV2	ENST00000462876;ENST00000495841;ENST00000393480;ENST00000222693;ENST00000343213	GO:0000139(Golgi membrane);GO:0001937(negative regulation of endothelial cell proliferation);GO:0001938(positive regulation of endothelial cell proliferation);GO:0002080(acrosomal membrane);GO:0002095(caveolar macromolecular signaling complex);GO:0005515(protein binding);GO:0005634(nucleus);GO:0005737(cytoplasm);GO:0005794(Golgi apparatus);GO:0005886(plasma membrane);GO:0005887(integral component…	04144(Endocytosis);04510(Focal adhesion);05100(Bacterial invasion of epithelial cells);05205(Proteoglycans in cancer);05418(Fluid shear stress and atherosclerosis);05418(Fluid shear stress and atherosclerosis)	NA	NA	caveolin 2 [Source:HGNC Symbol;Acc:HGNC:1528]	processed_transcript;protein_coding	3.72594	3.87946	6.51378	7.12015	0.557829	-0.842105	8.72855e-09	1.49215e-06	down	no
ENSG00000237649	KIFC1	ENST00000450504;ENST00000494554;ENST00000428849;ENST00000486695	GO:0000070(mitotic sister chromatid segregation);GO:0000166(nucleotide binding);GO:0003774(motor activity);GO:0003777(microtubule motor activity);GO:0005524(ATP binding);GO:0005634(nucleus);GO:0005737(cytoplasm);GO:0005768(endosome);GO:0005769(early endosome);GO:0005815(microtubule organizing center);GO:0005819(spindle);GO:0005856(cytoskeleton);GO:0005871(kinesin complex);GO:0005874(microtubule);…	NA	K10405	NA	kinesin family member C1 [Source:HGNC Symbol;Acc:HGNC:6389]	protein_coding;retained_intron	29.0509	28.4005	44.3636	46.9688	0.629036	-0.668785	9.17355e-09	1.5586e-06	down	no
ENSG00000128245	YWHAH	ENST00000397492;ENST00000420430;ENST00000248975;ENST00000471374	GO:0002028(regulation of sodium ion transport);GO:0003779(actin binding);GO:0004497(monooxygenase activity);GO:0005159(insulin-like growth factor receptor binding);GO:0005515(protein binding);GO:0005737(cytoplasm);GO:0005739(mitochondrion);GO:0005829(cytosol);GO:0005886(plasma membrane);GO:0006713(glucocorticoid catabolic process);GO:0006886(intracellular protein transport);GO:0014704(intercalate…	04110(Cell cycle);04114(Oocyte meiosis);04151(PI3K-Akt signaling pathway);04390(Hippo signaling pathway);05160(Hepatitis C);05203(Viral carcinogenesis);05203(Viral carcinogenesis)	K16198	NA	tyrosine 3-monooxygenase/tryptophan 5-monooxygenase activation protein eta [Source:HGNC Symbol;Acc:HGNC:12853]	protein_coding;processed_transcript	43.3452	44.2016	69.5928	70.3419	0.625626	-0.676627	9.76877e-09	1.64961e-06	down	no
ENSG00000124839	RAB17	ENST00000264601;ENST00000466244;ENST00000416106;ENST00000411462;ENST00000477149;ENST00000430445;ENST00000392001	GO:0000166(nucleotide binding);GO:0002415(immunoglobulin transcytosis in epithelial cells mediated by polymeric immunoglobulin receptor);GO:0003924(GTPase activity);GO:0005515(protein binding);GO:0005525(GTP binding);GO:0005622(intracellular);GO:0005768(endosome);GO:0005769(early endosome);GO:0005886(plasma membrane);GO:0006886(intracellular protein transport);GO:0006897(endocytosis);GO:0012505(e…	NA	K07909	NA	RAB17, member RAS oncogene family [Source:HGNC Symbol;Acc:HGNC:16523]	protein_coding;retained_intron;processed_transcript;nonsense_mediated_decay	2.07911	2.3363	0.766751	0.76108	2.88999	1.53106	1.02129e-08	1.71416e-06	up	yes
ENSG00000196196	HRCT1	ENST00000354323	GO:0016020(membrane);GO:0016021(integral component of membrane)	NA	NA	NA	histidine rich carboxyl terminus 1 [Source:HGNC Symbol;Acc:HGNC:33872]	protein_coding	6.23721	6.08943	19.6973	14.6023	0.359382	-1.47641	1.15352e-08	1.92444e-06	down	yes
ENSG00000087586	AURKA	ENST00000371356;ENST00000395911;ENST00000451915;ENST00000395907;ENST00000395914;ENST00000441357;ENST00000395913;ENST00000347343;ENST00000420474;ENST00000422322;ENST00000395915;ENST00000456249;ENST00000312783	GO:0000086(G2/M transition of mitotic cell cycle);GO:0000166(nucleotide binding);GO:0000212(meiotic spindle organization);GO:0000226(microtubule cytoskeleton organization);GO:0000278(mitotic cell cycle);GO:0000780(condensed nuclear chromosome, centromeric region);GO:0000922(spindle pole);GO:0004672(protein kinase activity);GO:0004674(protein serine/threonine kinase activity);GO:0004712(protein se…	04114(Oocyte meiosis);04914(Progesterone-mediated oocyte maturation);04914(Progesterone-mediated oocyte maturation)	K11481	EC:2.7.11.1	aurora kinase A [Source:HGNC Symbol;Acc:HGNC:11393]	protein_coding	30.7663	30.6619	48.4284	49.2273	0.629027	-0.668806	1.3723e-08	2.27572e-06	down	no
ENSG00000196139	AKR1C3	ENST00000605322;ENST00000380554;ENST00000603312;ENST00000603484;ENST00000480697	GO:0001523(retinoid metabolic process);GO:0001758(retinal dehydrogenase activity);GO:0004032(alditol:NADP+ 1-oxidoreductase activity);GO:0004033(aldo-keto reductase (NADP) activity);GO:0004745(retinol dehydrogenase activity);GO:0005496(steroid binding);GO:0005622(intracellular);GO:0005634(nucleus);GO:0005737(cytoplasm);GO:0005829(cytosol);GO:0006693(prostaglandin metabolic process);GO:0007186(G p…	00140(Steroid hormone biosynthesis);00590(Arachidonic acid metabolism);00790(Folate biosynthesis);04913(Ovarian steroidogenesis);04913(Ovarian steroidogenesis)	K04119	1.1.1.188;1.1.1.213;1.1.1.357;EC:1.1.1.51	aldo-keto reductase family 1 member C3 [Source:HGNC Symbol;Acc:HGNC:386]	retained_intron;protein_coding	16.235	17.9564	9.18139	9.56667	1.82373	0.86689	2.17689e-08	3.5885e-06	up	no
ENSG00000170921	TANC2	ENST00000424789;ENST00000583016;ENST00000583545;ENST00000579541;ENST00000581424;ENST00000580068;ENST00000580466;ENST00000583356;ENST00000581143	GO:0001701(in utero embryonic development);GO:0005515(protein binding);GO:0030054(cell junction);GO:0030424(axon);GO:0042995(cell projection);GO:0043197(dendritic spine);GO:0045202(synapse);GO:0060998(regulation of dendritic spine development);GO:0061001(regulation of dendritic spine morphogenesis);GO:0099519(dense core granule cytoskeletal transport);GO:0099519(dense core granule cytoskeletal tr…	NA	NA	NA	tetratricopeptide repeat, ankyrin repeat and coiled-coil containing 2 [Source:HGNC Symbol;Acc:HGNC:30212]	protein_coding;retained_intron	4.18747	3.96163	1.68463	2.32951	2.0301	1.02155	2.19707e-08	3.60033e-06	up	yes
ENSG00000162645	GBP2	ENST00000370466;ENST00000493802;ENST00000463660;ENST00000464839	GO:0000139(Golgi membrane);GO:0000166(nucleotide binding);GO:0003924(GTPase activity);GO:0005515(protein binding);GO:0005525(GTP binding);GO:0005634(nucleus);GO:0005654(nucleoplasm);GO:0005737(cytoplasm);GO:0005794(Golgi apparatus);GO:0005829(cytosol);GO:0006955(immune response);GO:0015629(actin cytoskeleton);GO:0016020(membrane);GO:0016787(hydrolase activity);GO:0020005(symbiont-containing vacuo…	04621(NOD-like receptor signaling pathway);04621(NOD-like receptor signaling pathway)	NA	NA	guanylate binding protein 2 [Source:HGNC Symbol;Acc:HGNC:4183]	protein_coding;processed_transcript;nonsense_mediated_decay	8.63316	9.10095	4.72336	5.22089	1.78335	0.834592	2.27852e-08	3.71185e-06	up	no
ENSG00000101057	MYBL2	ENST00000396863;ENST00000217026	GO:0000278(mitotic cell cycle);GO:0000976(transcription regulatory region sequence-specific DNA binding);GO:0000978(RNA polymerase II cis-regulatory region sequence-specific DNA binding);GO:0000981(DNA-binding transcription factor activity, RNA polymerase II-specific);GO:0001228(DNA-binding transcription activator activity, RNA polymerase II-specific);GO:0003677(DNA binding);GO:0003700(DNA-bindin…	04218(Cellular senescence);04218(Cellular senescence)	K21769	NA	MYB proto-oncogene like 2 [Source:HGNC Symbol;Acc:HGNC:7548]	protein_coding	122.903	122.818	217.236	193.506	0.598237	-0.741212	2.32187e-08	3.76035e-06	down	no
ENSG00000176619	LMNB2	ENST00000325327;ENST00000490554;ENST00000532465	GO:0003674(molecular_function);GO:0005515(protein binding);GO:0005634(nucleus);GO:0005635(nuclear envelope);GO:0005637(nuclear inner membrane);GO:0005638(lamin filament);GO:0005882(intermediate filament);GO:0008150(biological_process);GO:0016020(membrane);GO:0031965(nuclear membrane);GO:0042802(identical protein binding);GO:0042802(identical protein binding)	04210(Apoptosis);04210(Apoptosis)	K07611	NA	lamin B2 [Source:HGNC Symbol;Acc:HGNC:6638]	protein_coding;retained_intron;processed_transcript	53.1279	55.8855	88.2219	85.2173	0.628539	-0.669925	2.59463e-08	4.14874e-06	down	no
ENSG00000136997	MYC	ENST00000377970;ENST00000524013;ENST00000259523;ENST00000641036;ENST00000621592;ENST00000641252;ENST00000652288	GO:0000082(G1/S transition of mitotic cell cycle);GO:0000122(negative regulation of transcription by RNA polymerase II);GO:0000165(MAPK cascade);GO:0000320(re-entry into mitotic cell cycle);GO:0000790(nuclear chromatin);GO:0000978(RNA polymerase II cis-regulatory region sequence-specific DNA binding);GO:0000981(DNA-binding transcription factor activity, RNA polymerase II-specific);GO:0001046(core…	04010(MAPK signaling pathway);04012(ErbB signaling pathway);04110(Cell cycle);04151(PI3K-Akt signaling pathway);04218(Cellular senescence);04310(Wnt signaling pathway);04350(TGF-beta signaling pathway);04390(Hippo signaling pathway);04550(Signaling pathways regulating pluripotency of stem cells);04630(Jak-STAT signaling pathway);04919(Thyroid hormone signaling pathway);05160(Hepatitis C);05161(He…	K04377	NA	MYC proto-oncogene, bHLH transcription factor [Source:HGNC Symbol;Acc:HGNC:7553]	protein_coding	1.57643	1.6064	3.4564	3.48041	0.458833	-1.12396	2.60267e-08	4.14874e-06	down	yes
ENSG00000156463	SH3RF2	ENST00000359120;ENST00000511217;ENST00000504522;ENST00000503848;ENST00000509286;ENST00000511705	GO:0004864(protein phosphatase inhibitor activity);GO:0005515(protein binding);GO:0005634(nucleus);GO:0005654(nucleoplasm);GO:0008157(protein phosphatase 1 binding);GO:0010923(negative regulation of phosphatase activity);GO:0016567(protein ubiquitination);GO:0016740(transferase activity);GO:0019902(phosphatase binding);GO:0030335(positive regulation of cell migration);GO:0031397(negative regulati…	NA	K12171	EC:2.3.2.27	SH3 domain containing ring finger 2 [Source:HGNC Symbol;Acc:HGNC:26299]	protein_coding;retained_intron;processed_transcript	0.545552	0.451652	1.2899	1.4597	0.362672	-1.46326	2.60663e-08	4.14874e-06	down	yes
ENSG00000135452	TSPAN31	ENST00000547472;ENST00000257910;ENST00000553089;ENST00000548093;ENST00000546993;ENST00000547992;ENST00000547311;ENST00000546922;ENST00000550791;ENST00000548167;ENST00000552816	GO:0005515(protein binding);GO:0005887(integral component of plasma membrane);GO:0008284(positive regulation of cell population proliferation);GO:0016020(membrane);GO:0016021(integral component of membrane);GO:0016021(integral component of membrane)	NA	NA	NA	tetraspanin 31 [Source:HGNC Symbol;Acc:HGNC:10539]	protein_coding;nonsense_mediated_decay;processed_transcript;retained_intron	5.03578	5.98199	2.55392	2.26514	2.28629	1.19301	2.66794e-08	4.22205e-06	up	yes
ENSG00000064666	CNN2	ENST00000562075;ENST00000263097;ENST00000568865;ENST00000569352;ENST00000564572;ENST00000565096;ENST00000607102;ENST00000562015;ENST00000566695;ENST00000606983;ENST00000348419;ENST00000562958	GO:0001725(stress fiber);GO:0003779(actin binding);GO:0005515(protein binding);GO:0005516(calmodulin binding);GO:0005576(extracellular region);GO:0005856(cytoskeleton);GO:0005911(cell-cell junction);GO:0005925(focal adhesion);GO:0007010(cytoskeleton organization);GO:0010628(positive regulation of gene expression);GO:0016020(membrane);GO:0030097(hemopoiesis);GO:0030336(negative regulation of cell …	NA	NA	NA	calponin 2 [Source:HGNC Symbol;Acc:HGNC:2156]	protein_coding;nonsense_mediated_decay;retained_intron	10.6357	9.56465	17.8913	17.2759	0.57441	-0.799848	2.82569e-08	4.44629e-06	down	no
ENSG00000159176	CSRP1	ENST00000527573;ENST00000458271;ENST00000532460;ENST00000367306;ENST00000527662;ENST00000481851;ENST00000529975;ENST00000533402;ENST00000471596;ENST00000340006;ENST00000532313;ENST00000533432;ENST00000530120;ENST00000533188	GO:0003723(RNA binding);GO:0005515(protein binding);GO:0005634(nucleus);GO:0005737(cytoplasm);GO:0005925(focal adhesion);GO:0008270(zinc ion binding);GO:0008307(structural constituent of muscle);GO:0030018(Z disc);GO:0030036(actin cytoskeleton organization);GO:0042805(actinin binding);GO:0045214(sarcomere organization);GO:0046872(metal ion binding);GO:0060537(muscle tissue development);GO:0070062…	NA	NA	NA	cysteine and glycine rich protein 1 [Source:HGNC Symbol;Acc:HGNC:2469]	processed_transcript;protein_coding;retained_intron	150.157	139.499	88.6072	80.9147	1.70866	0.772868	3.28032e-08	5.13249e-06	up	no
ENSG00000106261	ZKSCAN1	ENST00000482979;ENST00000324306;ENST00000620510;ENST00000426572	GO:0003676(nucleic acid binding);GO:0003677(DNA binding);GO:0003700(DNA-binding transcription factor activity);GO:0005515(protein binding);GO:0005634(nucleus);GO:0006355(regulation of transcription, DNA-templated);GO:0046872(metal ion binding);GO:0046872(metal ion binding)	NA	K09229	NA	zinc finger with KRAB and SCAN domains 1 [Source:HGNC Symbol;Acc:HGNC:13101]	retained_intron;protein_coding	6.59573	5.94616	3.45319	3.61858	1.77352	0.826614	3.29963e-08	5.1337e-06	up	no
ENSG00000130204	TOMM40	ENST00000252487;ENST00000405636;ENST00000426677;ENST00000592434;ENST00000592041;ENST00000589649	GO:0005515(protein binding);GO:0005739(mitochondrion);GO:0005741(mitochondrial outer membrane);GO:0005742(mitochondrial outer membrane translocase complex);GO:0005743(mitochondrial inner membrane);GO:0005829(cytosol);GO:0006626(protein targeting to mitochondrion);GO:0006811(ion transport);GO:0008320(protein transmembrane transporter activity);GO:0015031(protein transport);GO:0015288(porin activit…	05014(Amyotrophic lateral sclerosis (ALS));05014(Amyotrophic lateral sclerosis (ALS))	K11518	NA	translocase of outer mitochondrial membrane 40 [Source:HGNC Symbol;Acc:HGNC:18001]	protein_coding;nonsense_mediated_decay	16.3969	16.0517	24.8702	29.8374	0.593127	-0.753587	3.46258e-08	5.34141e-06	down	no
ENSG00000162063	CCNF	ENST00000569093;ENST00000397066;ENST00000564333;ENST00000293968;ENST00000564236	GO:0000079(regulation of cyclin-dependent protein serine/threonine kinase activity);GO:0000209(protein polyubiquitination);GO:0000307(cyclin-dependent protein kinase holoenzyme complex);GO:0000320(re-entry into mitotic cell cycle);GO:0001890(placenta development);GO:0005515(protein binding);GO:0005634(nucleus);GO:0005737(cytoplasm);GO:0005813(centrosome);GO:0005814(centriole);GO:0005829(cytosol);…	NA	NA	NA	cyclin F [Source:HGNC Symbol;Acc:HGNC:1591]	retained_intron;protein_coding;nonsense_mediated_decay	9.14848	9.12996	14.8034	14.7722	0.618025	-0.694262	3.47171e-08	5.34141e-06	down	no
ENSG00000241749	RPSAP52	ENST00000493929;ENST00000489520;ENST00000622976	NA	NA	NA	NA	ribosomal protein SA pseudogene 52 [Source:HGNC Symbol;Acc:HGNC:35752]	transcribed_processed_pseudogene;processed_transcript;TEC	0.256283	0.466729	1.99276	2.38883	0.165012	-2.59936	3.52732e-08	5.39699e-06	down	yes
ENSG00000134802	SLC43A3	ENST00000533051;ENST00000530232;ENST00000529554;ENST00000533524;ENST00000532278;ENST00000528098;ENST00000524863;ENST00000526125;ENST00000395123;ENST00000529113;ENST00000530316;ENST00000532795;ENST00000526621;ENST00000525474;ENST00000395124;ENST00000525205;ENST00000625097;ENST00000529896;ENST00000530005	GO:0003674(molecular_function);GO:0005575(cellular_component);GO:0008150(biological_process);GO:0016020(membrane);GO:0016021(integral component of membrane);GO:0022857(transmembrane transporter activity);GO:0055085(transmembrane transport);GO:0055085(transmembrane transport)	NA	K08230	NA	solute carrier family 43 member 3 [Source:HGNC Symbol;Acc:HGNC:17466]	protein_coding;processed_transcript;nonsense_mediated_decay;TEC	10.6742	10.1249	16.3131	20.2298	0.56917	-0.813069	3.71959e-08	5.6599e-06	down	no
ENSG00000169429	CXCL8	ENST00000307407;ENST00000401931;ENST00000483500	GO:0001525(angiogenesis);GO:0002237(response to molecule of bacterial origin);GO:0005125(cytokine activity);GO:0005153(interleukin-8 receptor binding);GO:0005515(protein binding);GO:0005576(extracellular region);GO:0005615(extracellular space);GO:0006935(chemotaxis);GO:0006952(defense response);GO:0006954(inflammatory response);GO:0006955(immune response);GO:0007050(cell cycle arrest);GO:0007165(…	04060(Cytokine-cytokine receptor interaction);04062(Chemokine signaling pathway);04064(NF-kappa B signaling pathway);04072(Phospholipase D signaling pathway);04218(Cellular senescence);04620(Toll-like receptor signaling pathway);04621(NOD-like receptor signaling pathway);04622(RIG-I-like receptor signaling pathway);04657(IL-17 signaling pathway);04932(Non-alcoholic fatty liver disease (NAFLD));04…	K10030	NA	C-X-C motif chemokine ligand 8 [Source:HGNC Symbol;Acc:HGNC:6025]	protein_coding;retained_intron	3.25419	3.32049	6.62043	8.62774	0.431178	-1.21364	4.1657e-08	6.3041e-06	down	yes
ENSG00000089356	FXYD3	ENST00000603181;ENST00000604255;ENST00000346446;ENST00000605552;ENST00000435734;ENST00000603524;ENST00000604404;ENST00000604621;ENST00000605677;ENST00000604804;ENST00000604504;ENST00000344013;ENST00000603449;ENST00000605550	GO:0005254(chloride channel activity);GO:0005886(plasma membrane);GO:0005887(integral component of plasma membrane);GO:0006811(ion transport);GO:0006813(potassium ion transport);GO:0006814(sodium ion transport);GO:0006821(chloride transport);GO:0016020(membrane);GO:0016021(integral component of membrane);GO:0017080(sodium channel regulator activity);GO:0034220(ion transmembrane transport);GO:0043…	NA	K13361	NA	FXYD domain containing ion transport regulator 3 [Source:HGNC Symbol;Acc:HGNC:4027]	protein_coding;retained_intron	25.8579	27.1705	15.382	15.4221	1.72147	0.78364	4.52506e-08	6.8107e-06	up	no
ENSG00000162522	KIAA1522	ENST00000401073;ENST00000468130	GO:0030154(cell differentiation);GO:0030154(cell differentiation)	NA	NA	NA	KIAA1522 [Source:HGNC Symbol;Acc:HGNC:29301]	protein_coding;retained_intron	9.83307	9.35147	15.1256	15.5573	0.625253	-0.677488	4.65504e-08	6.96847e-06	down	no
ENSG00000151967	SCHIP1	ENST00000482804;ENST00000445224;ENST00000495954;ENST00000472483;ENST00000483730;ENST00000482885;ENST00000475932;ENST00000461058	GO:0005515(protein binding);GO:0005654(nucleoplasm);GO:0005737(cytoplasm);GO:0005829(cytosol);GO:0005886(plasma membrane);GO:0016604(nuclear body);GO:0030054(cell junction);GO:0042802(identical protein binding);GO:0042802(identical protein binding)	NA	NA	NA	schwannomin interacting protein 1 [Source:HGNC Symbol;Acc:HGNC:15678]	protein_coding;nonsense_mediated_decay;retained_intron;processed_transcript	0.506652	0.819059	0.128961	0.0836797	6.23451	2.64028	4.79776e-08	7.14351e-06	up	yes
ENSG00000179750	APOBEC3B	ENST00000333467;ENST00000402182;ENST00000335760	GO:0000932(P-body);GO:0002376(immune system process);GO:0003723(RNA binding);GO:0003824(catalytic activity);GO:0004126(cytidine deaminase activity);GO:0005515(protein binding);GO:0005634(nucleus);GO:0005654(nucleoplasm);GO:0005737(cytoplasm);GO:0008270(zinc ion binding);GO:0009972(cytidine deamination);GO:0010529(negative regulation of transposition);GO:0016554(cytidine to uridine editing);GO:001…	05170(Human immunodeficiency virus 1 infection);05170(Human immunodeficiency virus 1 infection)	K18750	EC:3.5.4.-	apolipoprotein B mRNA editing enzyme catalytic subunit 3B [Source:HGNC Symbol;Acc:HGNC:17352]	protein_coding;nonsense_mediated_decay	47.7291	46.1762	82.0931	74.64	0.599141	-0.739031	4.99366e-08	7.39542e-06	down	no
ENSG00000249624	AP000295	ENST00000433395	GO:0004896(cytokine receptor activity);GO:0004905(type I interferon receptor activity);GO:0005515(protein binding);GO:0005886(plasma membrane);GO:0016021(integral component of membrane);GO:0019221(cytokine-mediated signaling pathway);GO:0060337(type I interferon signaling pathway)	NA	NA	NA	novel protein	protein_coding	0	0	0.248181	0.438077	0.000291436	-11.7445	5.58654e-08	8.22944e-06	down	yes
ENSG00000143171	RXRG	ENST00000465764;ENST00000359842;ENST00000619224	GO:0000790(nuclear chromatin);GO:0000977(RNA polymerase II regulatory region sequence-specific DNA binding);GO:0000981(DNA-binding transcription factor activity, RNA polymerase II-specific);GO:0003677(DNA binding);GO:0003700(DNA-binding transcription factor activity);GO:0003707(steroid hormone receptor activity);GO:0004879(nuclear receptor activity);GO:0005515(protein binding);GO:0005634(nucleus)…	03320(PPAR signaling pathway);04659(Th17 cell differentiation);04919(Thyroid hormone signaling pathway);04920(Adipocytokine signaling pathway);04928(Parathyroid hormone synthesis, secretion and action);05200(Pathways in cancer);05202(Transcriptional misregulation in cancer);05216(Thyroid cancer);05222(Small cell lung cancer);05223(Non-small cell lung cancer);05226(Gastric cancer);05226(Gastric ca…	K08526	NA	retinoid X receptor gamma [Source:HGNC Symbol;Acc:HGNC:10479]	processed_transcript;protein_coding	3.84144	3.08511	1.17831	1.13379	2.99578	1.58293	5.66827e-08	8.30567e-06	up	yes
ENSG00000064012	CASP8	ENST00000358485;ENST00000432109;ENST00000264275;ENST00000490412;ENST00000440732;ENST00000490682;ENST00000429881;ENST00000339403;ENST00000392263;ENST00000413726;ENST00000471383;ENST00000392266	GO:0004197(cysteine-type endopeptidase activity);GO:0005123(death receptor binding);GO:0005164(tumor necrosis factor receptor binding);GO:0005515(protein binding);GO:0005634(nucleus);GO:0005654(nucleoplasm);GO:0005737(cytoplasm);GO:0005739(mitochondrion);GO:0005741(mitochondrial outer membrane);GO:0005829(cytosol);GO:0005856(cytoskeleton);GO:0006508(proteolysis);GO:0006915(apoptotic process);GO:0…	01524(Platinum drug resistance);04115(p53 signaling pathway);04210(Apoptosis);04215(Apoptosis - multiple species);04217(Necroptosis);04620(Toll-like receptor signaling pathway);04621(NOD-like receptor signaling pathway);04622(RIG-I-like receptor signaling pathway);04625(C-type lectin receptor signaling pathway);04657(IL-17 signaling pathway);04668(TNF signaling pathway);04932(Non-alcoholic fatty …	NA	NA	caspase 8 [Source:HGNC Symbol;Acc:HGNC:1509]	protein_coding;processed_transcript;retained_intron	3.73991	4.40732	1.95313	1.87634	2.12751	1.08917	5.82499e-08	8.49038e-06	up	yes
ENSG00000143322	ABL2	ENST00000507173;ENST00000662960;ENST00000367623;ENST00000659126;ENST00000502732;ENST00000512653;ENST00000344730;ENST00000504405;ENST00000509520;ENST00000508127;ENST00000504324	GO:0000166(nucleotide binding);GO:0000287(magnesium ion binding);GO:0001784(phosphotyrosine residue binding);GO:0003785(actin monomer binding);GO:0004672(protein kinase activity);GO:0004713(protein tyrosine kinase activity);GO:0004715(non-membrane spanning protein tyrosine kinase activity);GO:0005515(protein binding);GO:0005524(ATP binding);GO:0005737(cytoplasm);GO:0005829(cytosol);GO:0005856(cyt…	04012(ErbB signaling pathway);04014(Ras signaling pathway);05416(Viral myocarditis);05416(Viral myocarditis)	NA	NA	ABL proto-oncogene 2, non-receptor tyrosine kinase [Source:HGNC Symbol;Acc:HGNC:77]	protein_coding;retained_intron	1.76668	1.67383	2.78216	3.43983	0.55296	-0.854754	5.87015e-08	8.51141e-06	down	no
ENSG00000214357	NEURL1B	ENST00000522853;ENST00000369800	GO:0005515(protein binding);GO:0005737(cytoplasm);GO:0005769(early endosome);GO:0007219(Notch signaling pathway);GO:0016567(protein ubiquitination);GO:0016740(transferase activity);GO:0046872(metal ion binding);GO:0061630(ubiquitin protein ligase activity);GO:0070086(ubiquitin-dependent endocytosis);GO:0070086(ubiquitin-dependent endocytosis)	NA	K01931	EC:2.3.2.27	neuralized E3 ubiquitin protein ligase 1B [Source:HGNC Symbol;Acc:HGNC:35422]	protein_coding	4.05221	3.46409	6.40464	7.94282	0.523877	-0.932699	5.93267e-08	8.55726e-06	down	no
ENSG00000141736	ERBB2	ENST00000580074;ENST00000584601;ENST00000584099;ENST00000582788;ENST00000584450;ENST00000584888;ENST00000584908;ENST00000269571;ENST00000578199;ENST00000578630;ENST00000541774;ENST00000406381;ENST00000583391;ENST00000578709;ENST00000583038;ENST00000584014;ENST00000578373;ENST00000584684;ENST00000578502	GO:0000165(MAPK cascade);GO:0000166(nucleotide binding);GO:0001042(RNA polymerase I core binding);GO:0001934(positive regulation of protein phosphorylation);GO:0004672(protein kinase activity);GO:0004713(protein tyrosine kinase activity);GO:0004714(transmembrane receptor protein tyrosine kinase activity);GO:0004888(transmembrane signaling receptor activity);GO:0005515(protein binding);GO:0005524(…	01521(EGFR tyrosine kinase inhibitor resistance);01522(Endocrine resistance);01524(Platinum drug resistance);04010(MAPK signaling pathway);04012(ErbB signaling pathway);04020(Calcium signaling pathway);04066(HIF-1 signaling pathway);04151(PI3K-Akt signaling pathway);04510(Focal adhesion);04520(Adherens junction);04530(Tight junction);05200(Pathways in cancer);05205(Proteoglycans in cancer);05206(…	K05083	EC:2.7.10.1	erb-b2 receptor tyrosine kinase 2 [Source:HGNC Symbol;Acc:HGNC:3430]	protein_coding;processed_transcript;retained_intron;nonsense_mediated_decay	10.3361	10.1652	15.7399	15.9292	0.647363	-0.627354	6.39009e-08	9.13431e-06	down	no
ENSG00000075702	WDR62	ENST00000401500;ENST00000587391;ENST00000378860;ENST00000608676;ENST00000589953;ENST00000644764;ENST00000270301	GO:0000922(spindle pole);GO:0005515(protein binding);GO:0005634(nucleus);GO:0005737(cytoplasm);GO:0005813(centrosome);GO:0005814(centriole);GO:0005815(microtubule organizing center);GO:0005829(cytosol);GO:0005856(cytoskeleton);GO:0007052(mitotic spindle organization);GO:0007099(centriole replication);GO:0007399(nervous system development);GO:0021987(cerebral cortex development);GO:0022008(neuroge…	NA	K21762	NA	WD repeat domain 62 [Source:HGNC Symbol;Acc:HGNC:24502]	protein_coding;nonsense_mediated_decay;processed_transcript;retained_intron	2.2091	2.30005	3.84569	4.05939	0.570411	-0.809926	6.3987e-08	9.13431e-06	down	no
ENSG00000141574	SECTM1	ENST00000581864;ENST00000581691;ENST00000269389;ENST00000582563	GO:0005125(cytokine activity);GO:0005515(protein binding);GO:0005576(extracellular region);GO:0005615(extracellular space);GO:0005794(Golgi apparatus);GO:0005886(plasma membrane);GO:0006955(immune response);GO:0007165(signal transduction);GO:0007498(mesoderm development);GO:0016020(membrane);GO:0016021(integral component of membrane);GO:0043123(positive regulation of I-kappaB kinase/NF-kappaB sig…	NA	NA	NA	secreted and transmembrane 1 [Source:HGNC Symbol;Acc:HGNC:10707]	nonsense_mediated_decay;protein_coding	31.1848	21.3827	12.0802	10.1236	2.36751	1.24337	6.54583e-08	9.29642e-06	up	yes
ENSG00000249319	AC068533	ENST00000450043	GO:0000050(urea cycle);GO:0000166(nucleotide binding);GO:0003824(catalytic activity);GO:0003899(DNA-directed 5'-3' RNA polymerase activity);GO:0004056(argininosuccinate lyase activity);GO:0005634(nucleus);GO:0005737(cytoplasm);GO:0006352(DNA-templated transcription, initiation);GO:0006526(arginine biosynthetic process);GO:0030880(RNA polymerase complex);GO:0042450(arginine biosynthetic process vi…	NA	NA	NA	novel protein	protein_coding	1.50905	1.13514	0	0	13221	13.6905	6.97947e-08	9.86163e-06	up	yes
ENSG00000166974	MAPRE2	ENST00000413393;ENST00000436190;ENST00000588910;ENST00000538170;ENST00000591734;ENST00000588085;ENST00000300249;ENST00000585592	GO:0005515(protein binding);GO:0005737(cytoplasm);GO:0005815(microtubule organizing center);GO:0005856(cytoskeleton);GO:0005874(microtubule);GO:0005881(cytoplasmic microtubule);GO:0005925(focal adhesion);GO:0007049(cell cycle);GO:0008017(microtubule binding);GO:0015630(microtubule cytoskeleton);GO:0019901(protein kinase binding);GO:0031110(regulation of microtubule polymerization or depolymerizat…	NA	K10436	NA	microtubule associated protein RP/EB family member 2 [Source:HGNC Symbol;Acc:HGNC:6891]	protein_coding;retained_intron	7.02146	6.33211	3.523	3.7277	1.84169	0.881034	7.01502e-08	9.86163e-06	up	no
ENSG00000149948	HMGA2	ENST00000354636;ENST00000403681;ENST00000541363;ENST00000425208;ENST00000393578;ENST00000545998;ENST00000536545;ENST00000393577	GO:0000122(negative regulation of transcription by RNA polymerase II);GO:0000228(nuclear chromosome);GO:0000785(chromatin);GO:0000976(transcription regulatory region sequence-specific DNA binding);GO:0000978(RNA polymerase II cis-regulatory region sequence-specific DNA binding);GO:0001227(DNA-binding transcription repressor activity, RNA polymerase II-specific);GO:0001228(DNA-binding transcriptio…	05202(Transcriptional misregulation in cancer);05206(MicroRNAs in cancer);05206(MicroRNAs in cancer)	K09283	NA	high mobility group AT-hook 2 [Source:HGNC Symbol;Acc:HGNC:5009]	protein_coding;retained_intron	0.300424	0.295218	0.753513	0.70945	0.407148	-1.29638	7.09274e-08	9.92053e-06	down	yes
ENSG00000183856	IQGAP3	ENST00000476565;ENST00000361170;ENST00000498755;ENST00000491900	GO:0000082(G1/S transition of mitotic cell cycle);GO:0000187(activation of MAPK activity);GO:0001934(positive regulation of protein phosphorylation);GO:0005515(protein binding);GO:0005516(calmodulin binding);GO:0005737(cytoplasm);GO:0005829(cytosol);GO:0005911(cell-cell junction);GO:0007165(signal transduction);GO:0007265(Ras protein signal transduction);GO:0008361(regulation of cell size);GO:001…	04810(Regulation of actin cytoskeleton);04810(Regulation of actin cytoskeleton)	K05767	NA	IQ motif containing GTPase activating protein 3 [Source:HGNC Symbol;Acc:HGNC:20669]	processed_transcript;protein_coding;nonsense_mediated_decay	19.7263	19.1544	28.2956	31.3022	0.652385	-0.616204	7.18522e-08	9.99938e-06	down	no
ENSG00000125898	FAM110A	ENST00000381941;ENST00000381939;ENST00000541082;ENST00000505691;ENST00000246100	GO:0000922(spindle pole);GO:0005515(protein binding);GO:0005737(cytoplasm);GO:0005815(microtubule organizing center);GO:0005856(cytoskeleton);GO:0005856(cytoskeleton)	NA	NA	NA	family with sequence similarity 110 member A [Source:HGNC Symbol;Acc:HGNC:16188]	protein_coding	4.06629	4.59499	0.31979	1.07566	6.20679	2.63385	7.43925e-08	1.03011e-05	up	yes
ENSG00000135476	ESPL1	ENST00000553016;ENST00000535123;ENST00000549154;ENST00000552671;ENST00000552600;ENST00000550026;ENST00000553219;ENST00000257934	GO:0000070(mitotic sister chromatid segregation);GO:0000212(meiotic spindle organization);GO:0000278(mitotic cell cycle);GO:0000281(mitotic cytokinesis);GO:0003824(catalytic activity);GO:0004197(cysteine-type endopeptidase activity);GO:0005515(protein binding);GO:0005634(nucleus);GO:0005737(cytoplasm);GO:0005813(centrosome);GO:0005829(cytosol);GO:0006508(proteolysis);GO:0006915(apoptotic process)…	04110(Cell cycle);04114(Oocyte meiosis);05166(Human T-cell leukemia virus 1 infection);05166(Human T-cell leukemia virus 1 infection)	K02365	EC:3.4.22.49	extra spindle pole bodies like 1, separase [Source:HGNC Symbol;Acc:HGNC:16856]	retained_intron;nonsense_mediated_decay;processed_transcript;protein_coding	8.46208	8.05198	12.2803	13.8782	0.631308	-0.663584	8.94483e-08	1.23243e-05	down	no
ENSG00000108846	ABCC3	ENST00000427699;ENST00000515070;ENST00000502426;ENST00000513511;ENST00000285238;ENST00000508929;ENST00000515707;ENST00000515585;ENST00000503337;ENST00000513589;ENST00000504586;ENST00000571855;ENST00000505699	GO:0000166(nucleotide binding);GO:0005524(ATP binding);GO:0005886(plasma membrane);GO:0005887(integral component of plasma membrane);GO:0006855(drug transmembrane transport);GO:0008514(organic anion transmembrane transporter activity);GO:0008559(ATPase-coupled xenobiotic transmembrane transporter activity);GO:0015432(ATPase-coupled bile acid transmembrane transporter activity);GO:0015711(organic …	01523(Antifolate resistance);02010(ABC transporters);04976(Bile secretion);04976(Bile secretion)	K05667	NA	ATP binding cassette subfamily C member 3 [Source:HGNC Symbol;Acc:HGNC:54]	protein_coding;retained_intron;nonsense_mediated_decay;processed_transcript	2.31735	2.41248	3.92737	4.31844	0.573606	-0.801869	9.41816e-08	1.29122e-05	down	no
ENSG00000240583	AQP1	ENST00000409611;ENST00000311813;ENST00000441328;ENST00000409899	GO:0003091(renal water homeostasis);GO:0003097(renal water transport);GO:0005223(intracellular cGMP-activated cation channel activity);GO:0005267(potassium channel activity);GO:0005372(water transmembrane transporter activity);GO:0005515(protein binding);GO:0005634(nucleus);GO:0005737(cytoplasm);GO:0005886(plasma membrane);GO:0005887(integral component of plasma membrane);GO:0005903(brush border)…	04924(Renin secretion);04964(Proximal tubule bicarbonate reclamation);04976(Bile secretion);04976(Bile secretion)	NA	NA	aquaporin 1 (Colton blood group) [Source:HGNC Symbol;Acc:HGNC:633]	protein_coding	3.15688	3.39498	7.06989	6.40317	0.486293	-1.0401	1.00227e-07	1.36734e-05	down	yes
ENSG00000178904	DPY19L3	ENST00000392250;ENST00000342179;ENST00000592503;ENST00000588648;ENST00000585597;ENST00000592142;ENST00000586427;ENST00000586987;ENST00000587077;ENST00000608291;ENST00000592832	GO:0000030(mannosyltransferase activity);GO:0005637(nuclear inner membrane);GO:0016020(membrane);GO:0016021(integral component of membrane);GO:0016740(transferase activity);GO:0016757(transferase activity, transferring glycosyl groups);GO:0018406(protein C-linked glycosylation via 2'-alpha-mannosyl-L-tryptophan);GO:0018406(protein C-linked glycosylation via 2'-alpha-mannosyl-L-tryptophan)	NA	NA	NA	dpy-19 like C-mannosyltransferase 3 [Source:HGNC Symbol;Acc:HGNC:27120]	protein_coding;processed_transcript;nonsense_mediated_decay;retained_intron	1.5426	1.13072	0.337873	0.521287	3.11155	1.63763	1.05628e-07	1.43396e-05	up	yes
ENSG00000154127	UBASH3B	ENST00000526493;ENST00000284273;ENST00000525711;ENST00000530578;ENST00000533451;ENST00000529998	GO:0004721(phosphoprotein phosphatase activity);GO:0004725(protein tyrosine phosphatase activity);GO:0005515(protein binding);GO:0005634(nucleus);GO:0005737(cytoplasm);GO:0006469(negative regulation of protein kinase activity);GO:0009968(negative regulation of signal transduction);GO:0016787(hydrolase activity);GO:0030168(platelet activation);GO:0031625(ubiquitin protein ligase binding);GO:003533…	NA	K18993	EC:3.1.3.48	ubiquitin associated and SH3 domain containing B [Source:HGNC Symbol;Acc:HGNC:29884]	retained_intron;protein_coding;processed_transcript	2.78346	2.77005	4.62377	6.48951	0.499718	-1.00081	1.18704e-07	1.6036e-05	down	yes
ENSG00000144681	STAC	ENST00000273183;ENST00000427486;ENST00000476388;ENST00000473452;ENST00000465064;ENST00000434649	GO:0003009(skeletal muscle contraction);GO:0005515(protein binding);GO:0005737(cytoplasm);GO:0005829(cytosol);GO:0005886(plasma membrane);GO:0006936(muscle contraction);GO:0007165(signal transduction);GO:0016020(membrane);GO:0030315(T-tubule);GO:0031234(extrinsic component of cytoplasmic side of plasma membrane);GO:0034605(cellular response to heat);GO:0035556(intracellular signal transduction);G…	NA	NA	NA	SH3 and cysteine rich domain [Source:HGNC Symbol;Acc:HGNC:11353]	protein_coding;nonsense_mediated_decay;processed_transcript;retained_intron	1.39253	0.975702	3.13384	3.0775	0.381276	-1.39109	1.20752e-07	1.62335e-05	down	yes
ENSG00000188763	FZD9	ENST00000344575	GO:0001503(ossification);GO:0001836(release of cytochrome c from mitochondria);GO:0004888(transmembrane signaling receptor activity);GO:0004930(G protein-coupled receptor activity);GO:0005515(protein binding);GO:0005737(cytoplasm);GO:0005789(endoplasmic reticulum membrane);GO:0005794(Golgi apparatus);GO:0005886(plasma membrane);GO:0007165(signal transduction);GO:0007166(cell surface receptor sign…	04150(mTOR signaling pathway);04310(Wnt signaling pathway);04390(Hippo signaling pathway);04550(Signaling pathways regulating pluripotency of stem cells);04916(Melanogenesis);04934(Cushing syndrome);05165(Human papillomavirus infection);05200(Pathways in cancer);05205(Proteoglycans in cancer);05217(Basal cell carcinoma);05224(Breast cancer);05225(Hepatocellular carcinoma);05226(Gastric cancer)	K02842	NA	frizzled class receptor 9 [Source:HGNC Symbol;Acc:HGNC:4047]	protein_coding	2.70207	2.57248	0.810769	0.713287	3.46087	1.79113	1.2767e-07	1.70806e-05	up	yes
ENSG00000157483	MYO1E	ENST00000558646;ENST00000288235;ENST00000560642	GO:0000146(microfilament motor activity);GO:0000166(nucleotide binding);GO:0001570(vasculogenesis);GO:0001701(in utero embryonic development);GO:0001822(kidney development);GO:0003094(glomerular filtration);GO:0003774(motor activity);GO:0003779(actin binding);GO:0005515(protein binding);GO:0005516(calmodulin binding);GO:0005524(ATP binding);GO:0005737(cytoplasm);GO:0005856(cytoskeleton);GO:000588…	NA	K10356	NA	myosin IE [Source:HGNC Symbol;Acc:HGNC:7599]	retained_intron;protein_coding	3.67665	3.74672	5.79251	6.77823	0.590528	-0.759923	1.32645e-07	1.76609e-05	down	no
ENSG00000144824	PHLDB2	ENST00000486886;ENST00000498699;ENST00000481953;ENST00000393925;ENST00000478733;ENST00000495180;ENST00000412622;ENST00000491694;ENST00000478922;ENST00000431670;ENST00000478584;ENST00000470699;ENST00000477695;ENST00000638331	GO:0000226(microtubule cytoskeleton organization);GO:0005515(protein binding);GO:0005737(cytoplasm);GO:0005829(cytosol);GO:0005886(plasma membrane);GO:0005925(focal adhesion);GO:0010470(regulation of gastrulation);GO:0010717(regulation of epithelial to mesenchymal transition);GO:0016020(membrane);GO:0016021(integral component of membrane);GO:0031252(cell leading edge);GO:0045111(intermediate fila…	NA	NA	NA	pleckstrin homology like domain family B member 2 [Source:HGNC Symbol;Acc:HGNC:29573]	retained_intron;protein_coding;processed_transcript	0.640743	0.695237	1.29298	1.60428	0.461119	-1.11679	1.36198e-07	1.80472e-05	down	yes
ENSG00000163872	YEATS2	ENST00000468850;ENST00000497765;ENST00000432781;ENST00000472593;ENST00000305135;ENST00000481343	GO:0000122(negative regulation of transcription by RNA polymerase II);GO:0005515(protein binding);GO:0005634(nucleus);GO:0005671(Ada2/Gcn5/Ada3 transcription activator complex);GO:0006355(regulation of transcription, DNA-templated);GO:0017025(TBP-class protein binding);GO:0042393(histone binding);GO:0043966(histone H3 acetylation);GO:0045892(negative regulation of transcription, DNA-templated);GO…	NA	NA	NA	YEATS domain containing 2 [Source:HGNC Symbol;Acc:HGNC:25489]	retained_intron;protein_coding	3.50758	3.54502	5.50886	6.93006	0.566979	-0.818634	1.49962e-07	1.97764e-05	down	no
ENSG00000285238	AC006064	ENST00000644480	GO:0000166(nucleotide binding);GO:0001103(RNA polymerase II repressing transcription factor binding);GO:0003678(DNA helicase activity);GO:0004386(helicase activity);GO:0005524(ATP binding);GO:0005634(nucleus);GO:0006325(chromatin organization);GO:0016581(NuRD complex);GO:0016787(hydrolase activity);GO:0032508(DNA duplex unwinding);GO:0042826(histone deacetylase binding);GO:0046872(metal ion bindi…	NA	NA	NA	novel transcript	nonsense_mediated_decay	4.48414	0	0	0	22420.7	14.4525	1.52243e-07	1.99821e-05	up	yes
ENSG00000105856	HBP1	ENST00000498408;ENST00000468410;ENST00000607681;ENST00000483809;ENST00000463202;ENST00000485846;ENST00000222574;ENST00000479011	GO:0000122(negative regulation of transcription by RNA polymerase II);GO:0000790(nuclear chromatin);GO:0000978(RNA polymerase II cis-regulatory region sequence-specific DNA binding);GO:0000981(DNA-binding transcription factor activity, RNA polymerase II-specific);GO:0001227(DNA-binding transcription repressor activity, RNA polymerase II-specific);GO:0003677(DNA binding);GO:0003723(RNA binding);GO…	NA	K21644	NA	HMG-box transcription factor 1 [Source:HGNC Symbol;Acc:HGNC:23200]	protein_coding;retained_intron	7.1017	7.29186	3.33894	4.21814	1.90465	0.929522	1.53232e-07	2.0017e-05	up	no
ENSG00000118985	ELL2	ENST00000237853;ENST00000635633;ENST00000505584;ENST00000508757;ENST00000508694;ENST00000515020	GO:0005515(protein binding);GO:0005634(nucleus);GO:0005654(nucleoplasm);GO:0006368(transcription elongation from RNA polymerase II promoter);GO:0008023(transcription elongation factor complex);GO:0042795(snRNA transcription by RNA polymerase II);GO:0042795(snRNA transcription by RNA polymerase II)	NA	K15183	NA	elongation factor for RNA polymerase II 2 [Source:HGNC Symbol;Acc:HGNC:17064]	protein_coding;nonsense_mediated_decay;retained_intron	1.42908	1.10258	2.61826	2.90948	0.457992	-1.1266	1.70547e-07	2.20956e-05	down	yes
ENSG00000183397	C19orf71	ENST00000329493	NA	NA	NA	NA	chromosome 19 open reading frame 71 [Source:HGNC Symbol;Acc:HGNC:34496]	protein_coding	0	0	21.9467	0	9.11297e-06	-16.7436	1.70739e-07	2.20956e-05	down	yes
ENSG00000075218	GTSE1	ENST00000479645;ENST00000491863;ENST00000454366;ENST00000466510	GO:0003674(molecular_function);GO:0005515(protein binding);GO:0005654(nucleoplasm);GO:0005737(cytoplasm);GO:0005829(cytosol);GO:0005856(cytoskeleton);GO:0005874(microtubule);GO:0005881(cytoplasmic microtubule);GO:0006977(DNA damage response, signal transduction by p53 class mediator resulting in cell cycle arrest);GO:0007017(microtubule-based process);GO:0008017(microtubule binding);GO:0015630(mi…	04115(p53 signaling pathway);04115(p53 signaling pathway)	K10129	NA	G2 and S-phase expressed 1 [Source:HGNC Symbol;Acc:HGNC:13698]	retained_intron;protein_coding	19.5876	18.353	29.2443	29.6465	0.644253	-0.634301	1.71717e-07	2.21187e-05	down	no
ENSG00000146918	NCAPG2	ENST00000409339;ENST00000356309;ENST00000409423;ENST00000441982;ENST00000467785;ENST00000432615;ENST00000621338	GO:0000070(mitotic sister chromatid segregation);GO:0000796(condensin complex);GO:0001833(inner cell mass cell proliferation);GO:0005515(protein binding);GO:0005634(nucleus);GO:0005654(nucleoplasm);GO:0007049(cell cycle);GO:0016020(membrane);GO:0016607(nuclear speck);GO:0030261(chromosome condensation);GO:0035064(methylated histone binding);GO:0051301(cell division);GO:0051301(cell division)	NA	K11492	NA	non-SMC condensin II complex subunit G2 [Source:HGNC Symbol;Acc:HGNC:21904]	protein_coding;retained_intron;nonsense_mediated_decay;processed_transcript	9.57214	8.68183	13.7466	15.3921	0.626452	-0.674725	1.77283e-07	2.273e-05	down	no
ENSG00000134690	CDCA8	ENST00000327331;ENST00000373055	GO:0000070(mitotic sister chromatid segregation);GO:0000775(chromosome, centromeric region);GO:0005515(protein binding);GO:0005634(nucleus);GO:0005654(nucleoplasm);GO:0005694(chromosome);GO:0005730(nucleolus);GO:0005737(cytoplasm);GO:0005819(spindle);GO:0005829(cytosol);GO:0005856(cytoskeleton);GO:0007049(cell cycle);GO:0007080(mitotic metaphase plate congression);GO:0010369(chromocenter);GO:0030…	NA	K11514	NA	cell division cycle associated 8 [Source:HGNC Symbol;Acc:HGNC:14629]	protein_coding	29.2386	25.2553	45.6234	44.3886	0.605407	-0.724023	1.90155e-07	2.42679e-05	down	no
ENSG00000100234	TIMP3	ENST00000266085	GO:0002020(protease binding);GO:0002576(platelet degranulation);GO:0004857(enzyme inhibitor activity);GO:0005515(protein binding);GO:0005576(extracellular region);GO:0005604(basement membrane);GO:0005615(extracellular space);GO:0005634(nucleus);GO:0007601(visual perception);GO:0008191(metalloendopeptidase inhibitor activity);GO:0009725(response to hormone);GO:0010033(response to organic substance…	05205(Proteoglycans in cancer);05206(MicroRNAs in cancer)	K16866	NA	TIMP metallopeptidase inhibitor 3 [Source:HGNC Symbol;Acc:HGNC:11822]	protein_coding	221.75	216.718	307.894	329.863	0.687516	-0.540535	1.94526e-07	2.4712e-05	down	no
ENSG00000120254	MTHFD1L	ENST00000420192;ENST00000421497;ENST00000367307;ENST00000367321;ENST00000367308;ENST00000611279;ENST00000441122;ENST00000423867	GO:0000166(nucleotide binding);GO:0001843(neural tube closure);GO:0004329(formate-tetrahydrofolate ligase activity);GO:0004477(methenyltetrahydrofolate cyclohydrolase activity);GO:0004488(methylenetetrahydrofolate dehydrogenase (NADP+) activity);GO:0005524(ATP binding);GO:0005739(mitochondrion);GO:0005759(mitochondrial matrix);GO:0005829(cytosol);GO:0006730(one-carbon metabolic process);GO:000676…	00670(One carbon pool by folate);00670(One carbon pool by folate)	K13402	EC:6.3.4.3	methylenetetrahydrofolate dehydrogenase (NADP+ dependent) 1 like [Source:HGNC Symbol;Acc:HGNC:21055]	protein_coding;processed_transcript;nonsense_mediated_decay	6.53426	6.03303	10.2194	10.5589	0.60483	-0.725399	1.95838e-07	2.4765e-05	down	no
ENSG00000283765	AC131160	ENST00000639401	GO:0004252(serine-type endopeptidase activity);GO:0006508(proteolysis);GO:0016020(membrane);GO:0016021(integral component of membrane)	NA	K09650	EC:3.4.21.105	presenilin associated rhomboid like [Source:NCBI gene (formerly Entrezgene);Acc:55486]	protein_coding	1.57302	2.49834	0.434778	0.516044	4.28194	2.09827	1.99164e-07	2.50711e-05	up	yes
ENSG00000006534	ALDH3B1	ENST00000617288;ENST00000614849;ENST00000615368;ENST00000342456;ENST00000612297;ENST00000527514;ENST00000617449;ENST00000615463;ENST00000619675;ENST00000616697	GO:0004028(3-chloroallyl aldehyde dehydrogenase activity);GO:0004029(aldehyde dehydrogenase (NAD+) activity);GO:0004030(aldehyde dehydrogenase [NAD(P)+] activity);GO:0005515(protein binding);GO:0005737(cytoplasm);GO:0005829(cytosol);GO:0005886(plasma membrane);GO:0006066(alcohol metabolic process);GO:0006068(ethanol catabolic process);GO:0006081(cellular aldehyde metabolic process);GO:0006629(lip…	00010(Glycolysis / Gluconeogenesis);00340(Histidine metabolism);00350(Tyrosine metabolism);00360(Phenylalanine metabolism);00410(beta-Alanine metabolism);00980(Metabolism of xenobiotics by cytochrome P450);00982(Drug metabolism - cytochrome P450);05204(Chemical carcinogenesis);05204(Chemical carcinogenesis)	NA	NA	aldehyde dehydrogenase 3 family member B1 [Source:HGNC Symbol;Acc:HGNC:410]	protein_coding;retained_intron;nonsense_mediated_decay	4.10537	3.5797	7.43405	6.65966	0.545284	-0.874921	2.05596e-07	2.57637e-05	down	no
ENSG00000198517	MAFK	ENST00000403150;ENST00000343242;ENST00000406174	GO:0000122(negative regulation of transcription by RNA polymerase II);GO:0000790(nuclear chromatin);GO:0000976(transcription regulatory region sequence-specific DNA binding);GO:0000978(RNA polymerase II cis-regulatory region sequence-specific DNA binding);GO:0000981(DNA-binding transcription factor activity, RNA polymerase II-specific);GO:0001221(transcription cofactor binding);GO:0001227(DNA-bin…	NA	NA	NA	MAF bZIP transcription factor K [Source:HGNC Symbol;Acc:HGNC:6782]	nonsense_mediated_decay;protein_coding	8.40765	8.36397	13.824	13.5647	0.612357	-0.707554	2.10005e-07	2.61977e-05	down	no
ENSG00000288622	AC010442	ENST00000512529;ENST00000675395;ENST00000505113	GO:0000122(negative regulation of transcription by RNA polymerase II);GO:0000790(nuclear chromatin);GO:0000981(DNA-binding transcription factor activity, RNA polymerase II-specific);GO:0003677(DNA binding);GO:0004879(nuclear receptor activity);GO:0005509(calcium ion binding);GO:0005515(protein binding);GO:0005634(nucleus);GO:0005654(nucleoplasm);GO:0005737(cytoplasm);GO:0005829(cytosol);GO:000635…	NA	NA	NA	Aryl hydrocarbon receptor repressor [Source:UniProtKB/Swiss-Prot;Acc:A9YTQ3]	nonsense_mediated_decay	3.48297	1.3464	0.210017	0.537501	6.46055	2.69166	2.2331e-07	2.77325e-05	up	yes
ENSG00000213462	ERV3-1	ENST00000394323;ENST00000535538;ENST00000528878	GO:0003674(molecular_function);GO:0008150(biological_process);GO:0019012(virion);GO:0019031(viral envelope);GO:0019031(viral envelope)	NA	NA	NA	endogenous retrovirus group 3 member 1, envelope [Source:HGNC Symbol;Acc:HGNC:3454]	protein_coding;processed_transcript	1.10761	1.58175	0.293278	0.397847	3.89127	1.96024	2.26963e-07	2.80604e-05	up	yes
ENSG00000171314	PGAM1	ENST00000334828;ENST00000467867;ENST00000473929	GO:0003824(catalytic activity);GO:0004082(bisphosphoglycerate mutase activity);GO:0004619(phosphoglycerate mutase activity);GO:0005515(protein binding);GO:0005576(extracellular region);GO:0005634(nucleus);GO:0005737(cytoplasm);GO:0005829(cytosol);GO:0006094(gluconeogenesis);GO:0006096(glycolytic process);GO:0006110(regulation of glycolytic process);GO:0016020(membrane);GO:0016787(hydrolase activi…	00010(Glycolysis / Gluconeogenesis);00260(Glycine, serine and threonine metabolism);04922(Glucagon signaling pathway);05230(Central carbon metabolism in cancer);05230(Central carbon metabolism in cancer)	K01834	EC:5.4.2.11	phosphoglycerate mutase 1 [Source:HGNC Symbol;Acc:HGNC:8888]	protein_coding;processed_transcript	353.939	355.995	542.164	523.455	0.666217	-0.585936	2.38719e-07	2.93826e-05	down	no
ENSG00000168785	TSPAN5	ENST00000508798;ENST00000511800;ENST00000505184;ENST00000511753;ENST00000305798;ENST00000507167	GO:0005515(protein binding);GO:0005788(endoplasmic reticulum lumen);GO:0005886(plasma membrane);GO:0005887(integral component of plasma membrane);GO:0016020(membrane);GO:0016021(integral component of membrane);GO:0019899(enzyme binding);GO:0044267(cellular protein metabolic process);GO:0045747(positive regulation of Notch signaling pathway);GO:0051604(protein maturation);GO:0072659(protein locali…	NA	K17345	NA	tetraspanin 5 [Source:HGNC Symbol;Acc:HGNC:17753]	nonsense_mediated_decay;protein_coding;retained_intron	3.23614	2.93477	5.19967	5.38537	0.582985	-0.77847	2.51346e-07	3.07999e-05	down	no
ENSG00000129933	MAU2	ENST00000587709;ENST00000587362;ENST00000589947;ENST00000590882;ENST00000587938;ENST00000586189;ENST00000499453;ENST00000590837;ENST00000587638;ENST00000262816;ENST00000262815;ENST00000589637	GO:0000785(chromatin);GO:0003690(double-stranded DNA binding);GO:0005515(protein binding);GO:0005634(nucleus);GO:0005654(nucleoplasm);GO:0005694(chromosome);GO:0007049(cell cycle);GO:0007059(chromosome segregation);GO:0007064(mitotic sister chromatid cohesion);GO:0016604(nuclear body);GO:0032116(SMC loading complex);GO:0034088(maintenance of mitotic sister chromatid cohesion);GO:0047485(protein N…	NA	K11266	NA	MAU2 sister chromatid cohesion factor [Source:HGNC Symbol;Acc:HGNC:29140]	retained_intron;processed_transcript;protein_coding	1.70725	2.12352	3.66601	3.67739	0.521662	-0.938814	2.75523e-07	3.36138e-05	down	no
ENSG00000183569	SERHL2	ENST00000527167;ENST00000416156;ENST00000534080;ENST00000335879;ENST00000472589;ENST00000327678;ENST00000477564	GO:0003674(molecular_function);GO:0005575(cellular_component);GO:0005737(cytoplasm);GO:0005777(peroxisome);GO:0008150(biological_process);GO:0016787(hydrolase activity);GO:0031410(cytoplasmic vesicle);GO:0048471(perinuclear region of cytoplasm);GO:0048471(perinuclear region of cytoplasm)	NA	NA	NA	serine hydrolase like 2 [Source:HGNC Symbol;Acc:HGNC:29446]	retained_intron;nonsense_mediated_decay;protein_coding	4.06945	3.59402	1.24786	1.62771	2.66502	1.41415	2.83316e-07	3.4413e-05	up	yes
ENSG00000070404	FSTL3	ENST00000591573;ENST00000166139;ENST00000605925;ENST00000592947;ENST00000589185;ENST00000592058	GO:0001503(ossification);GO:0001822(kidney development);GO:0001968(fibronectin binding);GO:0002244(hematopoietic progenitor cell differentiation);GO:0005515(protein binding);GO:0005576(extracellular region);GO:0005615(extracellular space);GO:0005634(nucleus);GO:0005654(nucleoplasm);GO:0005788(endoplasmic reticulum lumen);GO:0005794(Golgi apparatus);GO:0006357(regulation of transcription by RNA po…	NA	NA	NA	follistatin like 3 [Source:HGNC Symbol;Acc:HGNC:3973]	protein_coding;processed_transcript	11.8361	9.87748	27.3305	19.4404	0.464254	-1.10701	2.94023e-07	3.55575e-05	down	yes
ENSG00000205426	KRT81	ENST00000327741	GO:0005515(protein binding);GO:0005615(extracellular space);GO:0005829(cytosol);GO:0005882(intermediate filament);GO:0031424(keratinization);GO:0045095(keratin filament);GO:0070268(cornification)	NA	NA	NA	keratin 81 [Source:HGNC Symbol;Acc:HGNC:6458]	protein_coding	0.841365	0.407809	3.07571	2.9062	0.208825	-2.25963	3.02955e-07	3.64784e-05	down	yes
ENSG00000170779	CDCA4	ENST00000336219;ENST00000392590	GO:0005515(protein binding);GO:0005634(nucleus);GO:0005654(nucleoplasm);GO:0005829(cytosol);GO:0005886(plasma membrane);GO:0048096(chromatin-mediated maintenance of transcription);GO:0051301(cell division);GO:0051301(cell division)	NA	NA	NA	cell division cycle associated 4 [Source:HGNC Symbol;Acc:HGNC:14625]	protein_coding	37.7214	40.2446	63.3957	60.5282	0.629144	-0.668537	3.17212e-07	3.80297e-05	down	no
ENSG00000269955	FMC1-LUC7L2	ENST00000541515	GO:0003729(mRNA binding);GO:0005685(U1 snRNP);GO:0006376(mRNA splice site selection)	NA	K13212	NA	FMC1-LUC7L2 readthrough [Source:HGNC Symbol;Acc:HGNC:44671]	protein_coding	0	0	5.62908	0	3.55298e-05	-14.7806	3.41899e-07	4.08128e-05	down	yes
ENSG00000143847	PPFIA4	ENST00000486360;ENST00000367240;ENST00000597023;ENST00000295706;ENST00000600447;ENST00000599514;ENST00000272198;ENST00000600426;ENST00000601609;ENST00000599966	GO:0005515(protein binding);GO:0005737(cytoplasm);GO:0005829(cytosol);GO:0007269(neurotransmitter secretion);GO:0009986(cell surface);GO:0014047(glutamate secretion);GO:0045202(synapse);GO:0048786(presynaptic active zone);GO:0050808(synapse organization);GO:0050808(synapse organization)	NA	NA	NA	PTPRF interacting protein alpha 4 [Source:HGNC Symbol;Acc:HGNC:9248]	retained_intron;protein_coding	1.47411	1.27517	2.56945	2.5945	0.532399	-0.909422	3.57959e-07	4.25465e-05	down	no
ENSG00000149485	FADS1	ENST00000545245;ENST00000539419;ENST00000542506;ENST00000545986;ENST00000460649;ENST00000350997;ENST00000466716;ENST00000421879;ENST00000433932;ENST00000545405;ENST00000473263;ENST00000539999;ENST00000424501;ENST00000448607;ENST00000536991;ENST00000541683;ENST00000540767;ENST00000544309	GO:0000248(C-5 sterol desaturase activity);GO:0005634(nucleus);GO:0005739(mitochondrion);GO:0005783(endoplasmic reticulum);GO:0005789(endoplasmic reticulum membrane);GO:0006355(regulation of transcription, DNA-templated);GO:0006629(lipid metabolic process);GO:0006631(fatty acid metabolic process);GO:0006633(fatty acid biosynthetic process);GO:0006636(unsaturated fatty acid biosynthetic process);G…	01040(Biosynthesis of unsaturated fatty acids);01040(Biosynthesis of unsaturated fatty acids)	K10224	EC:1.14.19.44	fatty acid desaturase 1 [Source:HGNC Symbol;Acc:HGNC:3574]	protein_coding;processed_transcript;nonsense_mediated_decay	9.65778	9.67484	13.9482	16.9286	0.626122	-0.675484	3.65365e-07	4.324e-05	down	no
ENSG00000167460	TPM4	ENST00000645471;ENST00000647037;ENST00000655004;ENST00000659595;ENST00000586193;ENST00000592138;ENST00000643579;ENST00000663894;ENST00000654417;ENST00000591226;ENST00000646974;ENST00000642221;ENST00000670382;ENST00000664983;ENST00000642789;ENST00000586499;ENST00000588410;ENST00000586833;ENST00000657915;ENST00000658224;ENST00000643494	GO:0001649(osteoblast differentiation);GO:0001725(stress fiber);GO:0002102(podosome);GO:0003779(actin binding);GO:0005509(calcium ion binding);GO:0005515(protein binding);GO:0005737(cytoplasm);GO:0005829(cytosol);GO:0005856(cytoskeleton);GO:0005862(muscle thin filament tropomyosin);GO:0005884(actin filament);GO:0005925(focal adhesion);GO:0006936(muscle contraction);GO:0007015(actin filament organ…	04260(Cardiac muscle contraction);04261(Adrenergic signaling in cardiomyocytes);05410(Hypertrophic cardiomyopathy (HCM));05414(Dilated cardiomyopathy (DCM));05414(Dilated cardiomyopathy (DCM))	K10375	NA	tropomyosin 4 [Source:HGNC Symbol;Acc:HGNC:12013]	nonsense_mediated_decay;retained_intron;protein_coding;processed_transcript	16.8839	16.9109	23.7167	27.2191	0.663479	-0.591877	3.66917e-07	4.324e-05	down	no
ENSG00000117399	CDC20	ENST00000478882;ENST00000310955;ENST00000372462;ENST00000482046	GO:0000922(spindle pole);GO:0005515(protein binding);GO:0005654(nucleoplasm);GO:0005680(anaphase-promoting complex);GO:0005737(cytoplasm);GO:0005813(centrosome);GO:0005815(microtubule organizing center);GO:0005819(spindle);GO:0005829(cytosol);GO:0005856(cytoskeleton);GO:0006511(ubiquitin-dependent protein catabolic process);GO:0007049(cell cycle);GO:0007064(mitotic sister chromatid cohesion);GO:0…	04110(Cell cycle);04114(Oocyte meiosis);04120(Ubiquitin mediated proteolysis);05166(Human T-cell leukemia virus 1 infection);05203(Viral carcinogenesis);05203(Viral carcinogenesis)	NA	NA	cell division cycle 20 [Source:HGNC Symbol;Acc:HGNC:1723]	processed_transcript;protein_coding	87.1238	82.6004	149.358	129.8	0.607986	-0.717889	3.73936e-07	4.38804e-05	down	no
ENSG00000253797	UTP14C	ENST00000521776	GO:0005515(protein binding);GO:0005634(nucleus);GO:0005730(nucleolus);GO:0005829(cytosol);GO:0006364(rRNA processing);GO:0007275(multicellular organism development);GO:0007283(spermatogenesis);GO:0030154(cell differentiation);GO:0032040(small-subunit processome);GO:0042254(ribosome biogenesis);GO:0051321(meiotic cell cycle)	03008(Ribosome biogenesis in eukaryotes)	K14567	NA	UTP14C small subunit processome component [Source:HGNC Symbol;Acc:HGNC:20321]	protein_coding	0.789377	0.225083	0.012291	0.039803	19.4736	4.28345	3.8844e-07	4.53287e-05	up	yes
ENSG00000125968	ID1	ENST00000376105;ENST00000376112	GO:0000122(negative regulation of transcription by RNA polymerase II);GO:0001525(angiogenesis);GO:0001886(endothelial cell morphogenesis);GO:0005515(protein binding);GO:0005634(nucleus);GO:0005654(nucleoplasm);GO:0005737(cytoplasm);GO:0005794(Golgi apparatus);GO:0005813(centrosome);GO:0007179(transforming growth factor beta receptor signaling pathway);GO:0007275(multicellular organism development…	04015(Rap1 signaling pathway);04350(TGF-beta signaling pathway);04390(Hippo signaling pathway);04550(Signaling pathways regulating pluripotency of stem cells);04550(Signaling pathways regulating pluripotency of stem cells)	NA	NA	inhibitor of DNA binding 1, HLH protein [Source:HGNC Symbol;Acc:HGNC:5360]	protein_coding	35.6831	31.9717	62.6804	55.1381	0.574229	-0.800301	3.89551e-07	4.53287e-05	down	no
ENSG00000100311	PDGFB	ENST00000331163	GO:0000139(Golgi membrane);GO:0000165(MAPK cascade);GO:0001892(embryonic placenta development);GO:0001938(positive regulation of endothelial cell proliferation);GO:0002548(monocyte chemotaxis);GO:0002576(platelet degranulation);GO:0003104(positive regulation of glomerular filtration);GO:0005161(platelet-derived growth factor receptor binding);GO:0005515(protein binding);GO:0005518(collagen bindin…	01521(EGFR tyrosine kinase inhibitor resistance);04010(MAPK signaling pathway);04014(Ras signaling pathway);04015(Rap1 signaling pathway);04072(Phospholipase D signaling pathway);04151(PI3K-Akt signaling pathway);04510(Focal adhesion);04540(Gap junction);04630(Jak-STAT signaling pathway);04810(Regulation of actin cytoskeleton);05167(Kaposi sarcoma-associated herpesvirus infection);05200(Pathways …	NA	NA	platelet derived growth factor subunit B [Source:HGNC Symbol;Acc:HGNC:8800]	protein_coding	0.238056	0.232282	0.89066	1.04258	0.24329	-2.03925	4.1209e-07	4.77507e-05	down	yes
ENSG00000182963	GJC1	ENST00000592524;ENST00000587239;ENST00000330514;ENST00000586267;ENST00000586347;ENST00000587113	GO:0001570(vasculogenesis);GO:0005216(ion channel activity);GO:0005243(gap junction channel activity);GO:0005515(protein binding);GO:0005789(endoplasmic reticulum membrane);GO:0005886(plasma membrane);GO:0005921(gap junction);GO:0005922(connexin complex);GO:0006936(muscle contraction);GO:0007043(cell-cell junction assembly);GO:0007154(cell communication);GO:0007267(cell-cell signaling);GO:0007268…	NA	NA	NA	gap junction protein gamma 1 [Source:HGNC Symbol;Acc:HGNC:4280]	protein_coding	2.39177	1.94947	5.38501	4.0174	0.461716	-1.11492	4.34573e-07	5.01461e-05	down	yes
ENSG00000068028	RASSF1	ENST00000494145;ENST00000327761;ENST00000359365;ENST00000357043;ENST00000478619	GO:0000922(spindle pole);GO:0005515(protein binding);GO:0005634(nucleus);GO:0005737(cytoplasm);GO:0005815(microtubule organizing center);GO:0005819(spindle);GO:0005856(cytoskeleton);GO:0005874(microtubule);GO:0007049(cell cycle);GO:0007050(cell cycle arrest);GO:0007165(signal transduction);GO:0007265(Ras protein signal transduction);GO:0008270(zinc ion binding);GO:0015630(microtubule cytoskeleton…	04014(Ras signaling pathway);04390(Hippo signaling pathway);04392(Hippo signaling pathway - multiple species);05200(Pathways in cancer);05206(MicroRNAs in cancer);05219(Bladder cancer);05223(Non-small cell lung cancer);05223(Non-small cell lung cancer)	K09850	NA	Ras association domain family member 1 [Source:HGNC Symbol;Acc:HGNC:9882]	retained_intron;protein_coding	8.34095	8.07885	14.5559	13.3621	0.588143	-0.765762	4.61076e-07	5.29835e-05	down	no
ENSG00000277443	MARCKS	ENST00000612661	GO:0003779(actin binding);GO:0005080(protein kinase C binding);GO:0005516(calmodulin binding);GO:0005737(cytoplasm);GO:0005813(centrosome);GO:0005856(cytoskeleton);GO:0005886(plasma membrane);GO:0005925(focal adhesion);GO:0005938(cell cortex);GO:0015629(actin cytoskeleton);GO:0016020(membrane);GO:0032432(actin filament bundle);GO:0042585(germinal vesicle);GO:0042802(identical protein binding);GO:…	04666(Fc gamma R-mediated phagocytosis);05206(MicroRNAs in cancer)	K12561	NA	myristoylated alanine rich protein kinase C substrate [Source:HGNC Symbol;Acc:HGNC:6759]	protein_coding	16.5734	14.3556	23.4163	26.5162	0.619415	-0.691021	4.72372e-07	5.40574e-05	down	no
ENSG00000134013	LOXL2	ENST00000519243;ENST00000389131;ENST00000524168;ENST00000520349;ENST00000524144;ENST00000518472;ENST00000520925;ENST00000523833;ENST00000524075;ENST00000520617;ENST00000522446	GO:0000122(negative regulation of transcription by RNA polymerase II);GO:0000785(chromatin);GO:0001666(response to hypoxia);GO:0001837(epithelial to mesenchymal transition);GO:0001935(endothelial cell proliferation);GO:0002040(sprouting angiogenesis);GO:0004720(protein-lysine 6-oxidase activity);GO:0005044(scavenger receptor activity);GO:0005507(copper ion binding);GO:0005509(calcium ion binding)…	NA	K00280	EC:1.4.3.-	lysyl oxidase like 2 [Source:HGNC Symbol;Acc:HGNC:6666]	protein_coding;processed_transcript;retained_intron	129.192	130.459	183.785	191.06	0.692687	-0.529725	4.74497e-07	5.4077e-05	down	no
ENSG00000166897	ELFN2	ENST00000402918	GO:0004864(protein phosphatase inhibitor activity);GO:0005515(protein binding);GO:0005615(extracellular space);GO:0010923(negative regulation of phosphatase activity);GO:0016020(membrane);GO:0016021(integral component of membrane);GO:0031012(extracellular matrix);GO:0032515(negative regulation of phosphoprotein phosphatase activity)	NA	K17568	NA	extracellular leucine rich repeat and fibronectin type III domain containing 2 [Source:HGNC Symbol;Acc:HGNC:29396]	protein_coding	0.285531	0.236165	0.751196	0.76501	0.34408	-1.53918	4.77237e-07	5.41664e-05	down	yes
ENSG00000114626	ABTB1	ENST00000483857;ENST00000464431;ENST00000493365;ENST00000497162;ENST00000475265;ENST00000474129;ENST00000466612;ENST00000475042;ENST00000453791;ENST00000479280;ENST00000468137;ENST00000478298;ENST00000467179;ENST00000232744	GO:0000151(ubiquitin ligase complex);GO:0003746(translation elongation factor activity);GO:0005515(protein binding);GO:0005730(nucleolus);GO:0005737(cytoplasm);GO:0005829(cytosol);GO:0005886(plasma membrane);GO:0006412(translation);GO:0006414(translational elongation);GO:0006414(translational elongation)	NA	K10520	NA	ankyrin repeat and BTB domain containing 1 [Source:HGNC Symbol;Acc:HGNC:18275]	nonsense_mediated_decay;retained_intron;processed_transcript;protein_coding	5.11964	5.53643	2.66709	3.05804	1.86128	0.896295	5.0031e-07	5.65534e-05	up	no
ENSG00000162630	B3GALT2	ENST00000367434	GO:0000139(Golgi membrane);GO:0005794(Golgi apparatus);GO:0006486(protein glycosylation);GO:0006682(galactosylceramide biosynthetic process);GO:0008375(acetylglucosaminyltransferase activity);GO:0008376(acetylgalactosaminyltransferase activity);GO:0008499(UDP-galactose:beta-N-acetylglucosamine beta-1,3-galactosyltransferase activity);GO:0008532(N-acetyllactosaminide beta-1,3-N-acetylglucosaminylt…	00601(Glycosphingolipid biosynthesis - lacto and neolacto series)	K07820	EC:2.4.1.86	beta-1,3-galactosyltransferase 2 [Source:HGNC Symbol;Acc:HGNC:917]	protein_coding	0.246983	0.322171	1.35733	1.09194	0.232377	-2.10546	5.02584e-07	5.65795e-05	down	yes
ENSG00000196230	TUBB	ENST00000396384;ENST00000396389;ENST00000327892;ENST00000330914	GO:0000086(G2/M transition of mitotic cell cycle);GO:0000166(nucleotide binding);GO:0000226(microtubule cytoskeleton organization);GO:0000278(mitotic cell cycle);GO:0003924(GTPase activity);GO:0005198(structural molecule activity);GO:0005200(structural constituent of cytoskeleton);GO:0005515(protein binding);GO:0005525(GTP binding);GO:0005576(extracellular region);GO:0005634(nucleus);GO:0005641(n…	04145(Phagosome);04540(Gap junction);05130(Pathogenic Escherichia coli infection);05130(Pathogenic Escherichia coli infection)	K07375	NA	tubulin beta class I [Source:HGNC Symbol;Acc:HGNC:20778]	protein_coding	720.654	695.355	1104.27	1032.72	0.662619	-0.593749	5.22107e-07	5.85394e-05	down	no
ENSG00000106665	CLIP2	ENST00000487447;ENST00000491075;ENST00000474962;ENST00000361545;ENST00000482424;ENST00000487091;ENST00000223398;ENST00000493166	GO:0005634(nucleus);GO:0005737(cytoplasm);GO:0005856(cytoskeleton);GO:0005874(microtubule);GO:0005875(microtubule associated complex);GO:0005881(cytoplasmic microtubule);GO:0008017(microtubule binding);GO:0031122(cytoplasmic microtubule organization);GO:0035371(microtubule plus-end);GO:0051010(microtubule plus-end binding);GO:0051010(microtubule plus-end binding)	NA	K10422	NA	CAP-Gly domain containing linker protein 2 [Source:HGNC Symbol;Acc:HGNC:2586]	protein_coding;retained_intron	8.56669	9.14912	5.14795	5.3963	1.68014	0.748581	5.45977e-07	6.09689e-05	up	no
ENSG00000158008	EXTL1	ENST00000374280;ENST00000470037;ENST00000484339	GO:0001501(skeletal system development);GO:0005515(protein binding);GO:0005783(endoplasmic reticulum);GO:0005789(endoplasmic reticulum membrane);GO:0005794(Golgi apparatus);GO:0006486(protein glycosylation);GO:0008375(acetylglucosaminyltransferase activity);GO:0015020(glucuronosyltransferase activity);GO:0016020(membrane);GO:0016021(integral component of membrane);GO:0016740(transferase activity)…	00534(Glycosaminoglycan biosynthesis - heparan sulfate / heparin);00534(Glycosaminoglycan biosynthesis - heparan sulfate / heparin)	K02368	EC:2.4.1.224	exostosin like glycosyltransferase 1 [Source:HGNC Symbol;Acc:HGNC:3515]	protein_coding;processed_transcript	113.045	117.704	74.4162	74.6074	1.54841	0.630786	5.68847e-07	6.32676e-05	up	no
ENSG00000251562	MALAT1	ENST00000508832;ENST00000534336;ENST00000616691;ENST00000613376;ENST00000619449	NA	NA	NA	NA	metastasis associated lung adenocarcinoma transcript 1 [Source:HGNC Symbol;Acc:HGNC:29665]	lncRNA	7.41283	5.58747	2.46622	3.49844	2.17955	1.12403	5.88997e-07	6.52468e-05	up	yes
ENSG00000131467	PSME3	ENST00000592169;ENST00000586114;ENST00000591722;ENST00000293362;ENST00000585805;ENST00000543428;ENST00000591152;ENST00000541124;ENST00000622892;ENST00000586312;ENST00000593111;ENST00000590720;ENST00000441946	GO:0000165(MAPK cascade);GO:0000209(protein polyubiquitination);GO:0000502(proteasome complex);GO:0002039(p53 binding);GO:0002223(stimulatory C-type lectin receptor signaling pathway);GO:0002479(antigen processing and presentation of exogenous peptide antigen via MHC class I, TAP-dependent);GO:0005515(protein binding);GO:0005634(nucleus);GO:0005654(nucleoplasm);GO:0005737(cytoplasm);GO:0005829(cy…	03050(Proteasome);04612(Antigen processing and presentation);05160(Hepatitis C);05160(Hepatitis C)	K06698	NA	proteasome activator subunit 3 [Source:HGNC Symbol;Acc:HGNC:9570]	protein_coding;retained_intron;nonsense_mediated_decay	23.7937	23.4793	13.5366	10.2404	1.98818	0.991446	5.92887e-07	6.5416e-05	up	no
ENSG00000105011	ASF1B	ENST00000592798;ENST00000590835;ENST00000263382;ENST00000589468;ENST00000474890	GO:0000785(chromatin);GO:0000790(nuclear chromatin);GO:0001835(blastocyst hatching);GO:0005515(protein binding);GO:0005634(nucleus);GO:0005654(nucleoplasm);GO:0006325(chromatin organization);GO:0006333(chromatin assembly or disassembly);GO:0006334(nucleosome assembly);GO:0006335(DNA replication-dependent nucleosome assembly);GO:0006336(DNA replication-independent nucleosome assembly);GO:0007275(m…	NA	K10753	NA	anti-silencing function 1B histone chaperone [Source:HGNC Symbol;Acc:HGNC:20996]	protein_coding;nonsense_mediated_decay	54.9833	52.1778	89.0656	81.155	0.629543	-0.667624	6.05206e-07	6.65102e-05	down	no
ENSG00000168386	FILIP1L	ENST00000383694;ENST00000331335;ENST00000495625;ENST00000477258;ENST00000476723;ENST00000487087	GO:0003674(molecular_function);GO:0005634(nucleus);GO:0005737(cytoplasm);GO:0008150(biological_process);GO:0016020(membrane);GO:0016020(membrane)	NA	NA	NA	filamin A interacting protein 1 like [Source:HGNC Symbol;Acc:HGNC:24589]	protein_coding;processed_transcript	0.69915	0.450773	1.71418	1.63154	0.3437	-1.54078	6.39489e-07	7e-05	down	yes
ENSG00000099194	SCD	ENST00000370355	GO:0004768(stearoyl-CoA 9-desaturase activity);GO:0005506(iron ion binding);GO:0005515(protein binding);GO:0005730(nucleolus);GO:0005783(endoplasmic reticulum);GO:0005789(endoplasmic reticulum membrane);GO:0006629(lipid metabolic process);GO:0006631(fatty acid metabolic process);GO:0006633(fatty acid biosynthetic process);GO:0006636(unsaturated fatty acid biosynthetic process);GO:0016020(membrane…	01040(Biosynthesis of unsaturated fatty acids);03320(PPAR signaling pathway);04152(AMPK signaling pathway)	K00507	EC:1.14.19.1	stearoyl-CoA desaturase [Source:HGNC Symbol;Acc:HGNC:10571]	protein_coding	76.218	76.3029	106.205	130.096	0.645454	-0.631615	6.64226e-07	7.24216e-05	down	no
ENSG00000251493	FOXD1	ENST00000513595;ENST00000615637	GO:0000790(nuclear chromatin);GO:0000978(RNA polymerase II cis-regulatory region sequence-specific DNA binding);GO:0000981(DNA-binding transcription factor activity, RNA polymerase II-specific);GO:0001228(DNA-binding transcription activator activity, RNA polymerase II-specific);GO:0001658(branching involved in ureteric bud morphogenesis);GO:0001822(kidney development);GO:0003677(DNA binding);GO:0…	NA	NA	NA	forkhead box D1 [Source:HGNC Symbol;Acc:HGNC:3802]	processed_transcript;protein_coding	13.6967	14.2976	21.476	22.7912	0.632394	-0.661105	7.11211e-07	7.72403e-05	down	no
ENSG00000065371	ROPN1	ENST00000487124;ENST00000184183;ENST00000479867	GO:0001932(regulation of protein phosphorylation);GO:0005515(protein binding);GO:0005634(nucleus);GO:0005737(cytoplasm);GO:0005929(cilium);GO:0030317(flagellated sperm motility);GO:0031514(motile cilium);GO:0042802(identical protein binding);GO:0042995(cell projection);GO:0044782(cilium organization);GO:0048240(sperm capacitation);GO:0061512(protein localization to cilium);GO:0061512(protein loca…	NA	NA	NA	rhophilin associated tail protein 1 [Source:HGNC Symbol;Acc:HGNC:17692]	retained_intron;protein_coding	5.94274	5.73766	3.01112	2.37901	2.167	1.1157	7.34283e-07	7.94345e-05	up	yes
ENSG00000108387	SEPTIN4	ENST00000393086;ENST00000672673;ENST00000317256;ENST00000580809;ENST00000578131;ENST00000583273;ENST00000577440;ENST00000582976;ENST00000584528;ENST00000577729;ENST00000580796;ENST00000321691;ENST00000426861;ENST00000583291;ENST00000585170;ENST00000581607;ENST00000582270;ENST00000578747	GO:0000166(nucleotide binding);GO:0000287(magnesium ion binding);GO:0003924(GTPase activity);GO:0005198(structural molecule activity);GO:0005515(protein binding);GO:0005525(GTP binding);GO:0005634(nucleus);GO:0005654(nucleoplasm);GO:0005737(cytoplasm);GO:0005739(mitochondrion);GO:0005741(mitochondrial outer membrane);GO:0005829(cytosol);GO:0005856(cytoskeleton);GO:0005929(cilium);GO:0005940(septi…	04210(Apoptosis);04215(Apoptosis - multiple species);04215(Apoptosis - multiple species)	NA	NA	septin 4 [Source:HGNC Symbol;Acc:HGNC:9165]	protein_coding;nonsense_mediated_decay;retained_intron;processed_transcript	1.04368	0.971425	0.407108	0.42853	2.41146	1.26991	7.42944e-07	8.00587e-05	up	yes
ENSG00000102312	PORCN	ENST00000326194;ENST00000359882;ENST00000361988;ENST00000491243;ENST00000528612;ENST00000537758;ENST00000486272;ENST00000485288;ENST00000459953;ENST00000470275;ENST00000489940;ENST00000355961	GO:0005783(endoplasmic reticulum);GO:0005789(endoplasmic reticulum membrane);GO:0006497(protein lipidation);GO:0009100(glycoprotein metabolic process);GO:0016020(membrane);GO:0016021(integral component of membrane);GO:0016055(Wnt signaling pathway);GO:0016740(transferase activity);GO:0016746(transferase activity, transferring acyl groups);GO:0017147(Wnt-protein binding);GO:0018345(protein palmito…	04310(Wnt signaling pathway);04310(Wnt signaling pathway)	K00181	EC:2.3.1.250	porcupine O-acyltransferase [Source:HGNC Symbol;Acc:HGNC:17652]	protein_coding;retained_intron;nonsense_mediated_decay;processed_transcript	12.6383	10.2663	21.8	19.4974	0.554623	-0.85042	7.7638e-07	8.30652e-05	down	no
ENSG00000125726	CD70	ENST00000245903;ENST00000597430;ENST00000423145	GO:0002020(protease binding);GO:0002456(T cell mediated immunity);GO:0005102(signaling receptor binding);GO:0005125(cytokine activity);GO:0005164(tumor necrosis factor receptor binding);GO:0005515(protein binding);GO:0005615(extracellular space);GO:0005886(plasma membrane);GO:0005887(integral component of plasma membrane);GO:0006955(immune response);GO:0007165(signal transduction);GO:0007267(cell…	04060(Cytokine-cytokine receptor interaction);04060(Cytokine-cytokine receptor interaction)	NA	NA	CD70 molecule [Source:HGNC Symbol;Acc:HGNC:11937]	protein_coding	10.7626	9.94608	18.9213	18.0764	0.559728	-0.837203	7.76843e-07	8.30652e-05	down	no
ENSG00000008256	CYTH3	ENST00000466543;ENST00000396741;ENST00000465320;ENST00000495176;ENST00000478541;ENST00000481329;ENST00000488964;ENST00000350796;ENST00000461891;ENST00000482460;ENST00000491641	GO:0000139(Golgi membrane);GO:0001726(ruffle);GO:0005085(guanyl-nucleotide exchange factor activity);GO:0005086(ARF guanyl-nucleotide exchange factor activity);GO:0005515(protein binding);GO:0005547(phosphatidylinositol-3,4,5-trisphosphate binding);GO:0005654(nucleoplasm);GO:0005737(cytoplasm);GO:0005829(cytosol);GO:0005886(plasma membrane);GO:0005912(adherens junction);GO:0005923(bicellular tigh…	04072(Phospholipase D signaling pathway);04144(Endocytosis);04144(Endocytosis)	K18441	NA	cytohesin 3 [Source:HGNC Symbol;Acc:HGNC:9504]	retained_intron;protein_coding;processed_transcript	13.1347	13.3192	18.9782	21.1984	0.658442	-0.602873	7.86533e-07	8.37779e-05	down	no
ENSG00000137460	FHDC1	ENST00000260008;ENST00000511601	GO:0003779(actin binding);GO:0005794(Golgi apparatus);GO:0005874(microtubule);GO:0005881(cytoplasmic microtubule);GO:0005929(cilium);GO:0008017(microtubule binding);GO:0030030(cell projection organization);GO:0042995(cell projection);GO:0043149(stress fiber assembly);GO:0060271(cilium assembly);GO:0090161(Golgi ribbon formation);GO:0090161(Golgi ribbon formation)	NA	NA	NA	FH2 domain containing 1 [Source:HGNC Symbol;Acc:HGNC:29363]	protein_coding	3.23844	3.27034	5.32049	5.53039	0.59984	-0.737352	7.91368e-07	8.39699e-05	down	no
ENSG00000004399	PLXND1	ENST00000504689;ENST00000511018;ENST00000504524;ENST00000324093;ENST00000506979;ENST00000508630;ENST00000503166;ENST00000504767;ENST00000514990;ENST00000501038;ENST00000515191;ENST00000504979;ENST00000512807;ENST00000505505;ENST00000505237	GO:0001525(angiogenesis);GO:0001569(branching involved in blood vessel morphogenesis);GO:0001822(kidney development);GO:0002116(semaphorin receptor complex);GO:0003151(outflow tract morphogenesis);GO:0003279(cardiac septum development);GO:0005515(protein binding);GO:0005886(plasma membrane);GO:0005887(integral component of plasma membrane);GO:0007162(negative regulation of cell adhesion);GO:00071…	NA	K06822	NA	plexin D1 [Source:HGNC Symbol;Acc:HGNC:9107]	protein_coding;retained_intron	6.12185	5.66312	8.93012	9.21044	0.649648	-0.62227	8.66606e-07	9.15184e-05	down	no
ENSG00000139514	SLC7A1	ENST00000473577;ENST00000380752	GO:0000064(L-ornithine transmembrane transporter activity);GO:0005290(L-histidine transmembrane transporter activity);GO:0005515(protein binding);GO:0005886(plasma membrane);GO:0005887(integral component of plasma membrane);GO:0006865(amino acid transport);GO:0009925(basal plasma membrane);GO:0015171(amino acid transmembrane transporter activity);GO:0015174(basic amino acid transmembrane transpor…	05206(MicroRNAs in cancer);05206(MicroRNAs in cancer)	K13863	NA	solute carrier family 7 member 1 [Source:HGNC Symbol;Acc:HGNC:11057]	processed_transcript;protein_coding	9.38005	8.97466	13.1466	15.1089	0.649598	-0.62238	8.72208e-07	9.15184e-05	down	no
ENSG00000153904	DDAH1	ENST00000284031;ENST00000426972	GO:0000052(citrulline metabolic process);GO:0003073(regulation of systemic arterial blood pressure);GO:0003824(catalytic activity);GO:0005829(cytosol);GO:0006525(arginine metabolic process);GO:0006527(arginine catabolic process);GO:0007263(nitric oxide mediated signal transduction);GO:0008285(negative regulation of cell population proliferation);GO:0016403(dimethylargininase activity);GO:0016597(…	NA	K01482	EC:3.5.3.18	dimethylarginine dimethylaminohydrolase 1 [Source:HGNC Symbol;Acc:HGNC:2715]	protein_coding	2.04451	1.63623	3.50623	4.89295	0.438226	-1.19025	8.73253e-07	9.15184e-05	down	yes
ENSG00000143013	LMO4	ENST00000489303;ENST00000370544;ENST00000370542;ENST00000495705	GO:0000987(cis-regulatory region sequence-specific DNA binding);GO:0001843(neural tube closure);GO:0003281(ventricular septum development);GO:0005515(protein binding);GO:0005667(transcription factor complex);GO:0006366(transcription by RNA polymerase II);GO:0008134(transcription factor binding);GO:0021514(ventral spinal cord interneuron differentiation);GO:0021522(spinal cord motor neuron differe…	NA	NA	NA	LIM domain only 4 [Source:HGNC Symbol;Acc:HGNC:6644]	processed_transcript;protein_coding	20.0865	21.0078	12.3454	13.4471	1.59326	0.671986	8.75727e-07	9.15184e-05	up	no
ENSG00000170271	FAXDC2	ENST00000520461;ENST00000519501;ENST00000326080;ENST00000423554;ENST00000524250;ENST00000519258;ENST00000521518;ENST00000517874;ENST00000520968;ENST00000517448	GO:0000254(C-4 methylsterol oxidase activity);GO:0001934(positive regulation of protein phosphorylation);GO:0005506(iron ion binding);GO:0005515(protein binding);GO:0005737(cytoplasm);GO:0005789(endoplasmic reticulum membrane);GO:0008610(lipid biosynthetic process);GO:0016020(membrane);GO:0016021(integral component of membrane);GO:0016126(sterol biosynthetic process);GO:0016491(oxidoreductase act…	NA	K22282	NA	fatty acid hydroxylase domain containing 2 [Source:HGNC Symbol;Acc:HGNC:1334]	protein_coding;retained_intron;nonsense_mediated_decay	4.25927	4.25316	2.13586	1.5146	2.33188	1.22149	9.19722e-07	9.57548e-05	up	yes
ENSG00000138376	BARD1	ENST00000650978;ENST00000260947;ENST00000479904;ENST00000620057;ENST00000619009;ENST00000432456;ENST00000465841;ENST00000455743	GO:0000151(ubiquitin ligase complex);GO:0000729(DNA double-strand break processing);GO:0001894(tissue homeostasis);GO:0003723(RNA binding);GO:0004842(ubiquitin-protein transferase activity);GO:0005515(protein binding);GO:0005634(nucleus);GO:0005654(nucleoplasm);GO:0005737(cytoplasm);GO:0006260(DNA replication);GO:0006281(DNA repair);GO:0006303(double-strand break repair via nonhomologous end join…	03440(Homologous recombination);03440(Homologous recombination)	NA	NA	BRCA1 associated RING domain 1 [Source:HGNC Symbol;Acc:HGNC:952]	nonsense_mediated_decay;protein_coding;retained_intron	0.841156	0.849311	1.62152	2.25912	0.435615	-1.19887	9.3298e-07	9.67713e-05	down	yes
ENSG00000119326	CTNNAL1	ENST00000325551;ENST00000488130;ENST00000374594;ENST00000374595	GO:0005515(protein binding);GO:0005737(cytoplasm);GO:0005829(cytosol);GO:0005856(cytoskeleton);GO:0005886(plasma membrane);GO:0007155(cell adhesion);GO:0007266(Rho protein signal transduction);GO:0016020(membrane);GO:0045296(cadherin binding);GO:0051015(actin filament binding);GO:0051015(actin filament binding)	NA	NA	NA	catenin alpha like 1 [Source:HGNC Symbol;Acc:HGNC:2512]	protein_coding;processed_transcript	12.3511	10.9239	17.836	20.2013	0.611899	-0.708634	9.64552e-07	9.96155e-05	down	no
ENSG00000198910	L1CAM	ENST00000474853;ENST00000361981;ENST00000370055;ENST00000370058;ENST00000484652;ENST00000407935;ENST00000370060;ENST00000491983;ENST00000420165;ENST00000496122	GO:0005515(protein binding);GO:0005886(plasma membrane);GO:0005925(focal adhesion);GO:0006935(chemotaxis);GO:0007155(cell adhesion);GO:0007156(homophilic cell adhesion via plasma membrane adhesion molecules);GO:0007160(cell-matrix adhesion);GO:0007275(multicellular organism development);GO:0007399(nervous system development);GO:0007411(axon guidance);GO:0008046(axon guidance receptor activity);GO…	04360(Axon guidance);04514(Cell adhesion molecules (CAMs));04514(Cell adhesion molecules (CAMs))	K06550	NA	L1 cell adhesion molecule [Source:HGNC Symbol;Acc:HGNC:6470]	retained_intron;protein_coding	3.80279	3.20454	5.9814	6.05892	0.581989	-0.780936	9.6925e-07	9.96155e-05	down	no
ENSG00000144847	IGSF11	ENST00000489689;ENST00000491903;ENST00000425327;ENST00000459718;ENST00000393775;ENST00000480431;ENST00000483401	GO:0005515(protein binding);GO:0005886(plasma membrane);GO:0005911(cell-cell junction);GO:0007155(cell adhesion);GO:0007156(homophilic cell adhesion via plasma membrane adhesion molecules);GO:0014069(postsynaptic density);GO:0016020(membrane);GO:0016021(integral component of membrane);GO:0035255(ionotropic glutamate receptor binding);GO:0040008(regulation of growth);GO:0045185(maintenance of prot…	04514(Cell adhesion molecules (CAMs));04514(Cell adhesion molecules (CAMs))	K06791	NA	immunoglobulin superfamily member 11 [Source:HGNC Symbol;Acc:HGNC:16669]	protein_coding;processed_transcript	1.60072	1.89726	0.62228	0.422489	3.34809	1.74334	9.71191e-07	9.96155e-05	up	yes
ENSG00000241852	C8orf58	ENST00000409586;ENST00000453427;ENST00000614574;ENST00000475994;ENST00000289989;ENST00000615223;ENST00000495957	NA	NA	NA	NA	chromosome 8 open reading frame 58 [Source:HGNC Symbol;Acc:HGNC:32233]	protein_coding;processed_transcript	7.92336	8.0592	13.0937	13.0457	0.611435	-0.709728	1.02411e-06	0.000104655	down	no
ENSG00000137807	KIF23	ENST00000558303;ENST00000559279;ENST00000560042;ENST00000647715;ENST00000352331;ENST00000643966;ENST00000560125;ENST00000260363;ENST00000558346;ENST00000559944;ENST00000395392;ENST00000559456	GO:0000022(mitotic spindle elongation);GO:0000166(nucleotide binding);GO:0000281(mitotic cytokinesis);GO:0000915(actomyosin contractile ring assembly);GO:0003774(motor activity);GO:0003777(microtubule motor activity);GO:0005515(protein binding);GO:0005524(ATP binding);GO:0005634(nucleus);GO:0005654(nucleoplasm);GO:0005737(cytoplasm);GO:0005813(centrosome);GO:0005819(spindle);GO:0005829(cytosol);G…	05206(MicroRNAs in cancer);05206(MicroRNAs in cancer)	K17387	NA	kinesin family member 23 [Source:HGNC Symbol;Acc:HGNC:6392]	retained_intron;protein_coding;nonsense_mediated_decay	3.8416	3.67298	5.8468	7.56133	0.560449	-0.835345	1.06169e-06	0.000108097	down	no
ENSG00000101096	NFATC2	ENST00000609507;ENST00000609943;ENST00000371564;ENST00000496054;ENST00000414705	GO:0000122(negative regulation of transcription by RNA polymerase II);GO:0000790(nuclear chromatin);GO:0000976(transcription regulatory region sequence-specific DNA binding);GO:0000978(RNA polymerase II cis-regulatory region sequence-specific DNA binding);GO:0000981(DNA-binding transcription factor activity, RNA polymerase II-specific);GO:0001227(DNA-binding transcription repressor activity, RNA …	04022(cGMP-PKG signaling pathway);04218(Cellular senescence);04310(Wnt signaling pathway);04360(Axon guidance);04370(VEGF signaling pathway);04380(Osteoclast differentiation);04625(C-type lectin receptor signaling pathway);04650(Natural killer cell mediated cytotoxicity);04658(Th1 and Th2 cell differentiation);04659(Th17 cell differentiation);04660(T cell receptor signaling pathway);04662(B cell …	K17332	NA	nuclear factor of activated T cells 2 [Source:HGNC Symbol;Acc:HGNC:7776]	protein_coding;retained_intron	40.2288	40.1496	19.165	26.2763	1.76884	0.822804	1.07123e-06	0.000108453	up	no
ENSG00000112541	PDE10A	ENST00000584179;ENST00000672902;ENST00000539869;ENST00000455853;ENST00000650248;ENST00000584911;ENST00000581850;ENST00000649754;ENST00000672224;ENST00000649362;ENST00000672859;ENST00000649882;ENST00000444465;ENST00000647768;ENST00000648884;ENST00000535229	GO:0000166(nucleotide binding);GO:0003824(catalytic activity);GO:0004112(cyclic-nucleotide phosphodiesterase activity);GO:0004114(3',5'-cyclic-nucleotide phosphodiesterase activity);GO:0004118(cGMP-stimulated cyclic-nucleotide phosphodiesterase activity);GO:0005515(protein binding);GO:0005737(cytoplasm);GO:0005829(cytosol);GO:0006198(cAMP catabolic process);GO:0007165(signal transduction);GO:0007…	00230(Purine metabolism);04024(cAMP signaling pathway);05032(Morphine addiction);05032(Morphine addiction)	K18438	3.1.4.35;EC:3.1.4.17	phosphodiesterase 10A [Source:HGNC Symbol;Acc:HGNC:8772]	processed_transcript;protein_coding;retained_intron	0.626393	0.693333	0.298946	0.32877	2.10243	1.07205	1.07301e-06	0.000108453	up	yes
ENSG00000186026	ZNF284	ENST00000421176	GO:0003676(nucleic acid binding);GO:0003677(DNA binding);GO:0003700(DNA-binding transcription factor activity);GO:0005634(nucleus);GO:0006355(regulation of transcription, DNA-templated);GO:0046872(metal ion binding)	05168(Herpes simplex virus 1 infection)	K09228	NA	zinc finger protein 284 [Source:HGNC Symbol;Acc:HGNC:13078]	protein_coding	0	0	0.530494	0.062297	0.000337387	-11.5333	1.10613e-06	0.000111394	down	yes
ENSG00000188488	SERPINA5	ENST00000556730;ENST00000554276;ENST00000329597;ENST00000553511;ENST00000554866;ENST00000555681;ENST00000556775	GO:0001972(retinoic acid binding);GO:0002020(protease binding);GO:0002080(acrosomal membrane);GO:0004867(serine-type endopeptidase inhibitor activity);GO:0005515(protein binding);GO:0005539(glycosaminoglycan binding);GO:0005576(extracellular region);GO:0005615(extracellular space);GO:0006869(lipid transport);GO:0007283(spermatogenesis);GO:0007338(single fertilization);GO:0007342(fusion of sperm t…	04610(Complement and coagulation cascades);04610(Complement and coagulation cascades)	NA	NA	serpin family A member 5 [Source:HGNC Symbol;Acc:HGNC:8723]	retained_intron;protein_coding	13.6173	14.5233	8.28963	7.88976	1.73929	0.798495	1.12101e-06	0.000112483	up	no
ENSG00000198682	PAPSS2	ENST00000465996;ENST00000361175;ENST00000456849	GO:0000103(sulfate assimilation);GO:0000166(nucleotide binding);GO:0001501(skeletal system development);GO:0003824(catalytic activity);GO:0004020(adenylylsulfate kinase activity);GO:0004781(sulfate adenylyltransferase (ATP) activity);GO:0005515(protein binding);GO:0005524(ATP binding);GO:0005829(cytosol);GO:0007596(blood coagulation);GO:0008152(metabolic process);GO:0016301(kinase activity);GO:00…	00230(Purine metabolism);00450(Selenocompound metabolism);00920(Sulfur metabolism);00920(Sulfur metabolism)	K13811	2.7.1.25;EC:2.7.7.4	3'-phosphoadenosine 5'-phosphosulfate synthase 2 [Source:HGNC Symbol;Acc:HGNC:8604]	processed_transcript;protein_coding	20.2524	19.487	11.1472	13.0598	1.64165	0.715144	1.16415e-06	0.000116389	up	no
ENSG00000159445	THEM4	ENST00000477437;ENST00000489410;ENST00000368814;ENST00000471464;ENST00000483207	GO:0005515(protein binding);GO:0005737(cytoplasm);GO:0005739(mitochondrion);GO:0005743(mitochondrial inner membrane);GO:0005758(mitochondrial intermembrane space);GO:0005759(mitochondrial matrix);GO:0005829(cytosol);GO:0005886(plasma membrane);GO:0006629(lipid metabolic process);GO:0006631(fatty acid metabolic process);GO:0006637(acyl-CoA metabolic process);GO:0006915(apoptotic process);GO:001602…	00062(Fatty acid elongation);04151(PI3K-Akt signaling pathway);04151(PI3K-Akt signaling pathway)	K16339	EC:3.1.2.2	thioesterase superfamily member 4 [Source:HGNC Symbol;Acc:HGNC:17947]	processed_transcript;protein_coding;nonsense_mediated_decay;retained_intron	6.27129	5.85155	3.37272	3.70785	1.71213	0.775789	1.17878e-06	0.000117428	up	no
ENSG00000176871	WSB2	ENST00000540129;ENST00000441406;ENST00000315436;ENST00000537945;ENST00000614776;ENST00000536602;ENST00000535496;ENST00000543218;ENST00000542726;ENST00000544233	GO:0005515(protein binding);GO:0005829(cytosol);GO:0016567(protein ubiquitination);GO:0035556(intracellular signal transduction);GO:0043687(post-translational protein modification);GO:0043687(post-translational protein modification)	NA	K10342	NA	WD repeat and SOCS box containing 2 [Source:HGNC Symbol;Acc:HGNC:19222]	retained_intron;protein_coding;nonsense_mediated_decay;processed_transcript	20.4025	19.629	32.3723	29.9267	0.642571	-0.638072	1.20057e-06	0.000118768	down	no
ENSG00000170876	TMEM43	ENST00000306077;ENST00000432444	GO:0005515(protein binding);GO:0005634(nucleus);GO:0005637(nuclear inner membrane);GO:0005639(integral component of nuclear inner membrane);GO:0005783(endoplasmic reticulum);GO:0005788(endoplasmic reticulum lumen);GO:0005794(Golgi apparatus);GO:0016020(membrane);GO:0016021(integral component of membrane);GO:0043621(protein self-association);GO:0071763(nuclear membrane organization);GO:0071763(nuc…	NA	NA	NA	transmembrane protein 43 [Source:HGNC Symbol;Acc:HGNC:28472]	protein_coding;nonsense_mediated_decay	15.3117	16.2112	23.2055	25.7704	0.64364	-0.635673	1.2008e-06	0.000118768	down	no
ENSG00000087086	FTL	ENST00000331825	GO:0005506(iron ion binding);GO:0005515(protein binding);GO:0005576(extracellular region);GO:0005737(cytoplasm);GO:0005829(cytosol);GO:0006826(iron ion transport);GO:0006879(cellular iron ion homeostasis);GO:0006880(intracellular sequestering of iron ion);GO:0008043(intracellular ferritin complex);GO:0008198(ferrous iron binding);GO:0008199(ferric iron binding);GO:0016020(membrane);GO:0035578(azu…	04216(Ferroptosis);04217(Necroptosis);04978(Mineral absorption)	K13625	NA	ferritin light chain [Source:HGNC Symbol;Acc:HGNC:3999]	protein_coding	3019.35	3132.45	1963.04	1681.4	1.688	0.755313	1.23705e-06	0.000121918	up	no
ENSG00000177469	CAVIN1	ENST00000357037	GO:0003723(RNA binding);GO:0005515(protein binding);GO:0005634(nucleus);GO:0005654(nucleoplasm);GO:0005737(cytoplasm);GO:0005739(mitochondrion);GO:0005783(endoplasmic reticulum);GO:0005829(cytosol);GO:0005886(plasma membrane);GO:0005901(caveola);GO:0006353(DNA-templated transcription, termination);GO:0006361(transcription initiation from RNA polymerase I promoter);GO:0006363(termination of RNA po…	NA	K19387	NA	caveolae associated protein 1 [Source:HGNC Symbol;Acc:HGNC:9688]	protein_coding	155.141	155.474	241.319	224.607	0.666662	-0.584974	1.28762e-06	0.000126451	down	no
ENSG00000179958	DCTPP1	ENST00000319285;ENST00000568973;ENST00000565758;ENST00000568434	GO:0000166(nucleotide binding);GO:0000287(magnesium ion binding);GO:0005515(protein binding);GO:0005634(nucleus);GO:0005737(cytoplasm);GO:0005739(mitochondrion);GO:0005829(cytosol);GO:0006253(dCTP catabolic process);GO:0009143(nucleoside triphosphate catabolic process);GO:0016462(pyrophosphatase activity);GO:0016787(hydrolase activity);GO:0032556(pyrimidine deoxyribonucleotide binding);GO:0042262…	00240(Pyrimidine metabolism);00240(Pyrimidine metabolism)	K16904	EC:3.6.1.12	dCTP pyrophosphatase 1 [Source:HGNC Symbol;Acc:HGNC:28777]	protein_coding	30.6412	31.6516	63.8273	49.93	0.547593	-0.868823	1.2989e-06	0.000127109	down	no
ENSG00000143321	HDGF	ENST00000482651;ENST00000357325;ENST00000465180;ENST00000368209;ENST00000469145;ENST00000471377;ENST00000477306;ENST00000495212;ENST00000368206	GO:0000122(negative regulation of transcription by RNA polymerase II);GO:0000166(nucleotide binding);GO:0001222(transcription corepressor binding);GO:0003677(DNA binding);GO:0003714(transcription corepressor activity);GO:0003723(RNA binding);GO:0005576(extracellular region);GO:0005615(extracellular space);GO:0005634(nucleus);GO:0005654(nucleoplasm);GO:0005737(cytoplasm);GO:0007165(signal transduc…	NA	K16641	NA	heparin binding growth factor [Source:HGNC Symbol;Acc:HGNC:4856]	processed_transcript;protein_coding	116.52	111.221	173.934	164.615	0.672696	-0.571974	1.31361e-06	0.000128095	down	no
ENSG00000153029	MR1	ENST00000367579;ENST00000617803;ENST00000282990;ENST00000367580;ENST00000486453;ENST00000367578;ENST00000614012;ENST00000438435	GO:0000139(Golgi membrane);GO:0002367(cytokine production involved in immune response);GO:0002376(immune system process);GO:0002474(antigen processing and presentation of peptide antigen via MHC class I);GO:0002854(positive regulation of T cell mediated cytotoxicity directed against tumor cell target);GO:0005515(protein binding);GO:0005576(extracellular region);GO:0005615(extracellular space);GO:…	NA	NA	NA	major histocompatibility complex, class I-related [Source:HGNC Symbol;Acc:HGNC:4975]	protein_coding;retained_intron;processed_transcript	4.44196	3.41823	1.96527	2.04488	1.96008	0.970911	1.32094e-06	0.000128358	up	no
ENSG00000128699	ORMDL1	ENST00000496543;ENST00000392350;ENST00000392349;ENST00000458355;ENST00000442547;ENST00000409519;ENST00000325795	GO:0005515(protein binding);GO:0005783(endoplasmic reticulum);GO:0005789(endoplasmic reticulum membrane);GO:0006672(ceramide metabolic process);GO:0016020(membrane);GO:0016021(integral component of membrane);GO:0035339(SPOTS complex);GO:0090155(negative regulation of sphingolipid biosynthetic process);GO:0090156(cellular sphingolipid homeostasis);GO:1900060(negative regulation of ceramide biosynt…	NA	NA	NA	ORMDL sphingolipid biosynthesis regulator 1 [Source:HGNC Symbol;Acc:HGNC:16036]	processed_transcript;protein_coding	5.70321	4.58684	8.94668	9.47144	0.558692	-0.839876	1.43089e-06	0.000138557	down	no
ENSG00000065000	AP3D1	ENST00000589223;ENST00000586370;ENST00000585652;ENST00000591650;ENST00000643116;ENST00000644728;ENST00000586177;ENST00000591631;ENST00000345016;ENST00000589369;ENST00000591284;ENST00000643010;ENST00000592488	GO:0000139(Golgi membrane);GO:0005515(protein binding);GO:0005737(cytoplasm);GO:0005765(lysosomal membrane);GO:0005794(Golgi apparatus);GO:0006623(protein targeting to vacuole);GO:0006886(intracellular protein transport);GO:0006896(Golgi to vacuole transport);GO:0008089(anterograde axonal transport);GO:0010008(endosome membrane);GO:0015031(protein transport);GO:0016020(membrane);GO:0016182(synapt…	04142(Lysosome);04142(Lysosome)	K12396	NA	adaptor related protein complex 3 subunit delta 1 [Source:HGNC Symbol;Acc:HGNC:568]	retained_intron;protein_coding;processed_transcript;nonsense_mediated_decay	10.068	9.64403	14.1631	14.9385	0.677353	-0.562021	1.47745e-06	0.000142566	down	no
ENSG00000187678	SPRY4	ENST00000511815;ENST00000434127;ENST00000344120;ENST00000503582;ENST00000643792;ENST00000509364	GO:0005515(protein binding);GO:0005737(cytoplasm);GO:0005829(cytosol);GO:0005886(plasma membrane);GO:0005925(focal adhesion);GO:0007275(multicellular organism development);GO:0009966(regulation of signal transduction);GO:0016020(membrane);GO:0032587(ruffle membrane);GO:0040037(negative regulation of fibroblast growth factor receptor signaling pathway);GO:0042995(cell projection);GO:0043407(negati…	NA	K17385	NA	sprouty RTK signaling antagonist 4 [Source:HGNC Symbol;Acc:HGNC:15533]	protein_coding;processed_transcript;retained_intron	20.9393	20.475	13.2969	13.3754	1.5527	0.634781	1.48895e-06	0.000142873	up	no
ENSG00000148488	ST8SIA6	ENST00000377602	GO:0000139(Golgi membrane);GO:0001574(ganglioside biosynthetic process);GO:0001835(blastocyst hatching);GO:0003828(alpha-N-acetylneuraminate alpha-2,8-sialyltransferase activity);GO:0005794(Golgi apparatus);GO:0006486(protein glycosylation);GO:0006491(N-glycan processing);GO:0006493(protein O-linked glycosylation);GO:0008373(sialyltransferase activity);GO:0009100(glycoprotein metabolic process);G…	NA	K06615	EC:2.4.99.-	ST8 alpha-N-acetyl-neuraminide alpha-2,8-sialyltransferase 6 [Source:HGNC Symbol;Acc:HGNC:23317]	protein_coding	0.162378	0.0874611	0	0	1249.2	10.2868	1.49095e-06	0.000142873	up	yes
ENSG00000106278	PTPRZ1	ENST00000652054;ENST00000650826;ENST00000393386;ENST00000470504;ENST00000449182;ENST00000651065;ENST00000650728;ENST00000468641;ENST00000651320;ENST00000652298;ENST00000651842;ENST00000474500;ENST00000483995;ENST00000652708;ENST00000483028;ENST00000651841;ENST00000651390;ENST00000489114;ENST00000651863	GO:0002244(hematopoietic progenitor cell differentiation);GO:0004721(phosphoprotein phosphatase activity);GO:0004725(protein tyrosine phosphatase activity);GO:0005001(transmembrane receptor protein tyrosine phosphatase activity);GO:0005178(integrin binding);GO:0005515(protein binding);GO:0005576(extracellular region);GO:0005886(plasma membrane);GO:0005887(integral component of plasma membrane);GO…	05120(Epithelial cell signaling in Helicobacter pylori infection);05120(Epithelial cell signaling in Helicobacter pylori infection)	K08114	EC:3.1.3.48	protein tyrosine phosphatase receptor type Z1 [Source:HGNC Symbol;Acc:HGNC:9685]	nonsense_mediated_decay;protein_coding;retained_intron;processed_transcript	8.51865	7.85293	4.15362	5.27935	1.73557	0.795409	1.52754e-06	0.000145874	up	no
ENSG00000130147	SH3BP4	ENST00000489601;ENST00000392011;ENST00000409212;ENST00000446904;ENST00000462602;ENST00000493436;ENST00000484097	GO:0005092(GDP-dissociation inhibitor activity);GO:0005515(protein binding);GO:0005634(nucleus);GO:0005737(cytoplasm);GO:0005905(clathrin-coated pit);GO:0006897(endocytosis);GO:0008285(negative regulation of cell population proliferation);GO:0010508(positive regulation of autophagy);GO:0016020(membrane);GO:0017016(Ras GTPase binding);GO:0030136(clathrin-coated vesicle);GO:0030308(negative regulat…	NA	K20066	NA	SH3 domain binding protein 4 [Source:HGNC Symbol;Acc:HGNC:10826]	processed_transcript;protein_coding	7.56609	5.67814	16.5287	11.5715	0.471321	-1.08522	1.56287e-06	0.000148736	down	yes
ENSG00000104881	PPP1R13L	ENST00000585905;ENST00000360957;ENST00000418234;ENST00000587270;ENST00000589858;ENST00000591986;ENST00000592134;ENST00000589371;ENST00000593226	GO:0000122(negative regulation of transcription by RNA polymerase II);GO:0003215(cardiac right ventricle morphogenesis);GO:0003229(ventricular cardiac muscle tissue development);GO:0003714(transcription corepressor activity);GO:0005515(protein binding);GO:0005634(nucleus);GO:0005654(nucleoplasm);GO:0005737(cytoplasm);GO:0005829(cytosol);GO:0006351(transcription, DNA-templated);GO:0006357(regulati…	NA	NA	NA	protein phosphatase 1 regulatory subunit 13 like [Source:HGNC Symbol;Acc:HGNC:18838]	retained_intron;protein_coding	1.72445	1.72315	3.87043	3.23895	0.484937	-1.04413	1.57609e-06	0.00014948	down	yes
ENSG00000260836	AC245033	ENST00000562833;ENST00000642270	GO:0003676(nucleic acid binding);GO:0003723(RNA binding);GO:0003730(mRNA 3'-UTR binding);GO:0003735(structural constituent of ribosome);GO:0005737(cytoplasm);GO:0005840(ribosome);GO:0006397(mRNA processing);GO:0006412(translation);GO:0006417(regulation of translation);GO:0045182(translation regulator activity);GO:0046872(metal ion binding);GO:0046872(metal ion binding)	NA	NA	NA	novel protein	protein_coding;nonsense_mediated_decay	2.47343	0	0	0	12367.2	13.5942	1.64333e-06	0.000155326	up	yes
ENSG00000101003	GINS1	ENST00000473460;ENST00000262460;ENST00000484893	GO:0000811(GINS complex);GO:0001833(inner cell mass cell proliferation);GO:0005634(nucleus);GO:0005654(nucleoplasm);GO:0005737(cytoplasm);GO:0006260(DNA replication);GO:0006271(DNA strand elongation involved in DNA replication);GO:1902983(DNA strand elongation involved in mitotic DNA replication);GO:1902983(DNA strand elongation involved in mitotic DNA replication)	NA	K10732	NA	GINS complex subunit 1 [Source:HGNC Symbol;Acc:HGNC:28980]	processed_transcript;protein_coding	9.88947	9.56108	14.2234	16.8957	0.625036	-0.67799	1.69941e-06	0.000159548	down	no
ENSG00000125931	CITED1	ENST00000427412;ENST00000651998;ENST00000445983;ENST00000373619;ENST00000417400;ENST00000453707;ENST00000246139;ENST00000454225;ENST00000431381;ENST00000450875	GO:0000578(embryonic axis specification);GO:0001570(vasculogenesis);GO:0001656(metanephros development);GO:0001658(branching involved in ureteric bud morphogenesis);GO:0001890(placenta development);GO:0003340(negative regulation of mesenchymal to epithelial transition involved in metanephros morphogenesis);GO:0003682(chromatin binding);GO:0003713(transcription coactivator activity);GO:0005515(pro…	NA	K22527	NA	Cbp/p300 interacting transactivator with Glu/Asp rich carboxy-terminal domain 1 [Source:HGNC Symbol;Acc:HGNC:1986]	protein_coding	3.90871	4.33046	1.43213	1.56499	2.74903	1.45892	1.69952e-06	0.000159548	up	yes
ENSG00000179820	MYADM	ENST00000448420;ENST00000391770;ENST00000391769;ENST00000651087;ENST00000391771;ENST00000422045;ENST00000421337;ENST00000336967;ENST00000391768	GO:0001726(ruffle);GO:0001933(negative regulation of protein phosphorylation);GO:0003674(molecular_function);GO:0005515(protein binding);GO:0005886(plasma membrane);GO:0005911(cell-cell junction);GO:0010629(negative regulation of gene expression);GO:0016020(membrane);GO:0016021(integral component of membrane);GO:0030335(positive regulation of cell migration);GO:0030837(negative regulation of acti…	NA	NA	NA	myeloid associated differentiation marker [Source:HGNC Symbol;Acc:HGNC:7544]	protein_coding;processed_transcript	5.6111	4.05592	9.34198	9.28888	0.518871	-0.946552	1.81436e-06	0.00016951	down	no
ENSG00000187514	PTMA	ENST00000409683;ENST00000412128;ENST00000466801;ENST00000409321;ENST00000448874;ENST00000468027;ENST00000467816;ENST00000341369;ENST00000410064;ENST00000481928;ENST00000440384;ENST00000409115	GO:0005515(protein binding);GO:0005634(nucleus);GO:0005654(nucleoplasm);GO:0005829(cytosol);GO:0006351(transcription, DNA-templated);GO:0033613(activating transcription factor binding);GO:0042393(histone binding);GO:0043066(negative regulation of apoptotic process);GO:0043486(histone exchange);GO:0043486(histone exchange)	NA	NA	NA	prothymosin alpha [Source:HGNC Symbol;Acc:HGNC:9623]	protein_coding;processed_transcript;nonsense_mediated_decay;retained_intron	143.018	130.08	200.601	198.891	0.683614	-0.548746	1.81789e-06	0.00016951	down	no
ENSG00000171574	ZNF584	ENST00000598901;ENST00000599145;ENST00000593920;ENST00000596921;ENST00000306910;ENST00000599238;ENST00000594993;ENST00000596281;ENST00000322834	GO:0003676(nucleic acid binding);GO:0003677(DNA binding);GO:0005634(nucleus);GO:0006355(regulation of transcription, DNA-templated);GO:0046872(metal ion binding);GO:0046872(metal ion binding)	05168(Herpes simplex virus 1 infection);05168(Herpes simplex virus 1 infection)	K09228	NA	zinc finger protein 584 [Source:HGNC Symbol;Acc:HGNC:27318]	protein_coding;retained_intron;processed_transcript	3.7753	3.74668	1.76112	1.3909	2.3864	1.25484	1.85423e-06	0.000172319	up	yes
ENSG00000179431	FJX1	ENST00000317811	GO:0005576(extracellular region);GO:0005615(extracellular space);GO:0007267(cell-cell signaling);GO:0010842(retina layer formation)	NA	NA	NA	four-jointed box kinase 1 [Source:HGNC Symbol;Acc:HGNC:17166]	protein_coding	6.73854	5.86028	13.2781	11.0435	0.51801	-0.948947	1.90344e-06	0.0001763	down	no
ENSG00000170425	ADORA2B	ENST00000304222;ENST00000582124	GO:0000187(activation of MAPK activity);GO:0001609(G protein-coupled adenosine receptor activity);GO:0001973(G protein-coupled adenosine receptor signaling pathway);GO:0002882(positive regulation of chronic inflammatory response to non-antigenic stimulus);GO:0004930(G protein-coupled receptor activity);GO:0005515(protein binding);GO:0005886(plasma membrane);GO:0005887(integral component of plasma…	04015(Rap1 signaling pathway);04020(Calcium signaling pathway);04080(Neuroactive ligand-receptor interaction);04270(Vascular smooth muscle contraction);05034(Alcoholism);05034(Alcoholism)	NA	NA	adenosine A2b receptor [Source:HGNC Symbol;Acc:HGNC:264]	protein_coding;retained_intron	15.6127	15.4178	23.6393	24.1698	0.64905	-0.623598	1.99063e-06	0.000183762	down	no
ENSG00000175899	A2M	ENST00000495442;ENST00000539638;ENST00000318602;ENST00000495709;ENST00000497324;ENST00000462568;ENST00000467091;ENST00000472360	GO:0001869(negative regulation of complement activation, lectin pathway);GO:0002020(protease binding);GO:0002576(platelet degranulation);GO:0004866(endopeptidase inhibitor activity);GO:0004867(serine-type endopeptidase inhibitor activity);GO:0005102(signaling receptor binding);GO:0005515(protein binding);GO:0005576(extracellular region);GO:0005615(extracellular space);GO:0005829(cytosol);GO:00075…	04610(Complement and coagulation cascades);04610(Complement and coagulation cascades)	NA	NA	alpha-2-macroglobulin [Source:HGNC Symbol;Acc:HGNC:7]	retained_intron;nonsense_mediated_decay;protein_coding;processed_transcript	52.243	52.7526	30.3362	36.4366	1.57243	0.652998	2.01033e-06	0.000184964	up	no
ENSG00000123416	TUBA1B	ENST00000547476;ENST00000547765;ENST00000552984;ENST00000336023;ENST00000551324;ENST00000332858	GO:0000166(nucleotide binding);GO:0000226(microtubule cytoskeleton organization);GO:0000278(mitotic cell cycle);GO:0003725(double-stranded RNA binding);GO:0003924(GTPase activity);GO:0005198(structural molecule activity);GO:0005200(structural constituent of cytoskeleton);GO:0005515(protein binding);GO:0005525(GTP binding);GO:0005737(cytoplasm);GO:0005856(cytoskeleton);GO:0005874(microtubule);GO:0…	04145(Phagosome);04210(Apoptosis);04530(Tight junction);04540(Gap junction);05130(Pathogenic Escherichia coli infection);05130(Pathogenic Escherichia coli infection)	K07374	NA	tubulin alpha 1b [Source:HGNC Symbol;Acc:HGNC:18809]	protein_coding;nonsense_mediated_decay;retained_intron	801.121	698.49	1109.62	1111.27	0.675228	-0.566553	2.02152e-06	0.000185377	down	no
ENSG00000130816	DNMT1	ENST00000359526;ENST00000587197;ENST00000586799;ENST00000589351;ENST00000586588;ENST00000588952;ENST00000591798;ENST00000586667;ENST00000589349;ENST00000585843;ENST00000590619;ENST00000591239;ENST00000585920;ENST00000589091;ENST00000340748;ENST00000587604;ENST00000588913;ENST00000591764;ENST00000592342;ENST00000589294	GO:0000122(negative regulation of transcription by RNA polymerase II);GO:0000792(heterochromatin);GO:0003677(DNA binding);GO:0003682(chromatin binding);GO:0003723(RNA binding);GO:0003886(DNA (cytosine-5-)-methyltransferase activity);GO:0005515(protein binding);GO:0005634(nucleus);GO:0005654(nucleoplasm);GO:0005657(replication fork);GO:0005721(pericentric heterochromatin);GO:0006306(DNA methylatio…	00270(Cysteine and methionine metabolism);05206(MicroRNAs in cancer);05206(MicroRNAs in cancer)	K00558	EC:2.1.1.37	DNA methyltransferase 1 [Source:HGNC Symbol;Acc:HGNC:2976]	protein_coding;retained_intron;nonsense_mediated_decay;processed_transcript	13.859	13.8508	19.2269	20.8616	0.691216	-0.532791	2.1086e-06	0.000192725	down	no
ENSG00000183444	OR7E38P	ENST00000442908	NA	NA	NA	NA	olfactory receptor family 7 subfamily E member 38 pseudogene [Source:HGNC Symbol;Acc:HGNC:8411]	unprocessed_pseudogene	6.04868	5.67364	0.298004	1.28772	7.39242	2.88605	2.14422e-06	0.000195336	up	yes
ENSG00000111261	MANSC1	ENST00000535902;ENST00000545735	GO:0005515(protein binding);GO:0016020(membrane);GO:0016021(integral component of membrane);GO:0016021(integral component of membrane)	NA	NA	NA	MANSC domain containing 1 [Source:HGNC Symbol;Acc:HGNC:25505]	protein_coding	3.94805	3.46079	1.91844	1.64557	2.07879	1.05574	2.27831e-06	0.00020687	up	yes
ENSG00000285444	AL162377	ENST00000642706	NA	NA	NA	NA	novel transcript	nonsense_mediated_decay	0	0.945269	0	0	4726.35	12.2065	2.40041e-06	0.000217245	up	yes
ENSG00000159399	HK2	ENST00000290573;ENST00000409174;ENST00000472302	GO:0000166(nucleotide binding);GO:0001666(response to hypoxia);GO:0001678(cellular glucose homeostasis);GO:0002931(response to ischemia);GO:0003824(catalytic activity);GO:0004340(glucokinase activity);GO:0004396(hexokinase activity);GO:0005515(protein binding);GO:0005524(ATP binding);GO:0005536(glucose binding);GO:0005737(cytoplasm);GO:0005739(mitochondrion);GO:0005741(mitochondrial outer membran…	00010(Glycolysis / Gluconeogenesis);00051(Fructose and mannose metabolism);00052(Galactose metabolism);00500(Starch and sucrose metabolism);00520(Amino sugar and nucleotide sugar metabolism);00524(Neomycin, kanamycin and gentamicin biosynthesis);04066(HIF-1 signaling pathway);04910(Insulin signaling pathway);04930(Type II diabetes mellitus);04973(Carbohydrate digestion and absorption);05230(Centr…	K00844	EC:2.7.1.1	hexokinase 2 [Source:HGNC Symbol;Acc:HGNC:4923]	protein_coding;retained_intron	7.76432	6.95156	10.8374	12.4248	0.632611	-0.660609	2.5571e-06	0.000229972	down	no
ENSG00000136068	FLNB	ENST00000475487;ENST00000470231;ENST00000477629;ENST00000466455;ENST00000358537;ENST00000419752;ENST00000481470;ENST00000295956;ENST00000490882;ENST00000468939;ENST00000429972;ENST00000491408	GO:0001725(stress fiber);GO:0003334(keratinocyte development);GO:0003382(epithelial cell morphogenesis);GO:0003723(RNA binding);GO:0003779(actin binding);GO:0005515(protein binding);GO:0005634(nucleus);GO:0005737(cytoplasm);GO:0005829(cytosol);GO:0005856(cytoskeleton);GO:0005886(plasma membrane);GO:0005903(brush border);GO:0005925(focal adhesion);GO:0005938(cell cortex);GO:0007165(signal transduc…	04010(MAPK signaling pathway);04510(Focal adhesion);05132(Salmonella infection);05205(Proteoglycans in cancer);05205(Proteoglycans in cancer)	NA	NA	filamin B [Source:HGNC Symbol;Acc:HGNC:3755]	retained_intron;nonsense_mediated_decay;protein_coding	12.6196	12.6299	17.3603	21.4115	0.651234	-0.618752	2.55765e-06	0.000229972	down	no
ENSG00000183486	MX2	ENST00000330714;ENST00000482953;ENST00000496774;ENST00000398632;ENST00000435611;ENST00000495892;ENST00000436410;ENST00000493753;ENST00000474368	GO:0000166(nucleotide binding);GO:0000266(mitochondrial fission);GO:0002376(immune system process);GO:0003374(dynamin family protein polymerization involved in mitochondrial fission);GO:0003924(GTPase activity);GO:0005515(protein binding);GO:0005525(GTP binding);GO:0005634(nucleus);GO:0005643(nuclear pore);GO:0005737(cytoplasm);GO:0005829(cytosol);GO:0005886(plasma membrane);GO:0006952(defense re…	NA	NA	NA	MX dynamin like GTPase 2 [Source:HGNC Symbol;Acc:HGNC:7533]	protein_coding;retained_intron;processed_transcript	0.658641	0.812823	0.295471	0.269873	2.60277	1.38005	2.57095e-06	0.000230421	up	yes
ENSG00000170775	GPR37	ENST00000303921	GO:0000151(ubiquitin ligase complex);GO:0004930(G protein-coupled receptor activity);GO:0005515(protein binding);GO:0005737(cytoplasm);GO:0005783(endoplasmic reticulum);GO:0005789(endoplasmic reticulum membrane);GO:0005886(plasma membrane);GO:0005887(integral component of plasma membrane);GO:0007165(signal transduction);GO:0007186(G protein-coupled receptor signaling pathway);GO:0007193(adenylate…	05012(Parkinson disease)	NA	NA	G protein-coupled receptor 37 [Source:HGNC Symbol;Acc:HGNC:4494]	protein_coding	6.52379	8.74951	3.13908	4.09447	2.11146	1.07824	2.63133e-06	0.000235071	up	yes
ENSG00000168216	LMBRD1	ENST00000649011;ENST00000647655;ENST00000647934;ENST00000649958;ENST00000648394;ENST00000649057;ENST00000649673;ENST00000650107;ENST00000649934;ENST00000650124;ENST00000649166;ENST00000650473;ENST00000649404;ENST00000648330	GO:0005158(insulin receptor binding);GO:0005515(protein binding);GO:0005764(lysosome);GO:0005765(lysosomal membrane);GO:0005886(plasma membrane);GO:0009235(cobalamin metabolic process);GO:0015420(ATPase-coupled vitamin B12 transmembrane transporter activity);GO:0015889(cobalamin transport);GO:0016020(membrane);GO:0016021(integral component of membrane);GO:0016032(viral process);GO:0031419(cobalam…	04977(Vitamin digestion and absorption);04977(Vitamin digestion and absorption)	K14617	NA	LMBR1 domain containing 1 [Source:HGNC Symbol;Acc:HGNC:23038]	protein_coding;retained_intron;processed_transcript;nonsense_mediated_decay	3.5211	3.37552	1.92987	2.12606	1.70038	0.765858	2.65166e-06	0.000236125	up	no
ENSG00000101150	TPD52L2	ENST00000369927;ENST00000346249;ENST00000474176;ENST00000615907;ENST00000348257;ENST00000352482;ENST00000217121	GO:0003723(RNA binding);GO:0003824(catalytic activity);GO:0005515(protein binding);GO:0005515(protein binding)	NA	NA	NA	TPD52 like 2 [Source:HGNC Symbol;Acc:HGNC:12007]	protein_coding;retained_intron	31.6943	35.4613	52.3612	50.7229	0.651465	-0.618241	2.84518e-06	0.000252546	down	no
ENSG00000072110	ACTN1	ENST00000538545;ENST00000555616;ENST00000553659;ENST00000556432;ENST00000438964;ENST00000556571;ENST00000553370;ENST00000553779;ENST00000553882;ENST00000556343;ENST00000554508;ENST00000556433;ENST00000553290;ENST00000394419;ENST00000193403;ENST00000555075;ENST00000556083	GO:0001725(stress fiber);GO:0001726(ruffle);GO:0002576(platelet degranulation);GO:0003725(double-stranded RNA binding);GO:0003779(actin binding);GO:0005178(integrin binding);GO:0005509(calcium ion binding);GO:0005515(protein binding);GO:0005576(extracellular region);GO:0005615(extracellular space);GO:0005737(cytoplasm);GO:0005829(cytosol);GO:0005856(cytoskeleton);GO:0005884(actin filament);GO:000…	04510(Focal adhesion);04520(Adherens junction);04530(Tight junction);04670(Leukocyte transendothelial migration);04810(Regulation of actin cytoskeleton);05146(Amoebiasis);05203(Viral carcinogenesis);05322(Systemic lupus erythematosus);05322(Systemic lupus erythematosus)	NA	NA	actinin alpha 1 [Source:HGNC Symbol;Acc:HGNC:163]	protein_coding;retained_intron;processed_transcript	32.1154	31.5448	42.8066	48.9734	0.693618	-0.527788	2.89899e-06	0.0002565	down	no
ENSG00000243477	NAA80	ENST00000354862;ENST00000443094;ENST00000450489;ENST00000443842;ENST00000442620;ENST00000417393;ENST00000452674	GO:0004596(peptide alpha-N-acetyltransferase activity);GO:0005737(cytoplasm);GO:0005829(cytosol);GO:0006473(protein acetylation);GO:0008064(regulation of actin polymerization or depolymerization);GO:0008080(N-acetyltransferase activity);GO:0016740(transferase activity);GO:0016746(transferase activity, transferring acyl groups);GO:0017190(N-terminal peptidyl-aspartic acid acetylation);GO:0018002(N…	NA	NA	NA	N-alpha-acetyltransferase 80, NatH catalytic subunit [Source:HGNC Symbol;Acc:HGNC:30252]	protein_coding	3.6019	4.39686	1.52156	1.56178	2.59418	1.37528	3.00182e-06	0.000264753	up	yes
ENSG00000115380	EFEMP1	ENST00000394555;ENST00000429909;ENST00000355426;ENST00000635671;ENST00000452337;ENST00000497698;ENST00000440439;ENST00000438672;ENST00000634374;ENST00000480016;ENST00000421664	GO:0005006(epidermal growth factor-activated receptor activity);GO:0005154(epidermal growth factor receptor binding);GO:0005201(extracellular matrix structural constituent);GO:0005509(calcium ion binding);GO:0005515(protein binding);GO:0005576(extracellular region);GO:0005615(extracellular space);GO:0006355(regulation of transcription, DNA-templated);GO:0007173(epidermal growth factor receptor si…	NA	NA	NA	EGF containing fibulin extracellular matrix protein 1 [Source:HGNC Symbol;Acc:HGNC:3218]	protein_coding;nonsense_mediated_decay;processed_transcript;retained_intron	44.3479	43.7719	61.1725	79.8844	0.624711	-0.678739	3.0241e-06	0.000265871	down	no
ENSG00000134954	ETS1	ENST00000526145;ENST00000530924;ENST00000319397;ENST00000392668;ENST00000535549	GO:0000790(nuclear chromatin);GO:0000978(RNA polymerase II cis-regulatory region sequence-specific DNA binding);GO:0000981(DNA-binding transcription factor activity, RNA polymerase II-specific);GO:0001228(DNA-binding transcription activator activity, RNA polymerase II-specific);GO:0001666(response to hypoxia);GO:0002376(immune system process);GO:0003677(DNA binding);GO:0003700(DNA-binding transcr…	04014(Ras signaling pathway);04218(Cellular senescence);05166(Human T-cell leukemia virus 1 infection);05200(Pathways in cancer);05211(Renal cell carcinoma);05211(Renal cell carcinoma)	K02678	NA	ETS proto-oncogene 1, transcription factor [Source:HGNC Symbol;Acc:HGNC:3488]	protein_coding;retained_intron	4.40292	4.18542	6.37663	8.06559	0.594669	-0.749841	3.07224e-06	0.000269249	down	no
ENSG00000109846	CRYAB	ENST00000650687;ENST00000652606;ENST00000526180;ENST00000652223;ENST00000533280;ENST00000525823;ENST00000526167	GO:0001540(amyloid-beta binding);GO:0001666(response to hypoxia);GO:0002088(lens development in camera-type eye);GO:0005198(structural molecule activity);GO:0005212(structural constituent of eye lens);GO:0005515(protein binding);GO:0005634(nucleus);GO:0005654(nucleoplasm);GO:0005737(cytoplasm);GO:0005739(mitochondrion);GO:0005794(Golgi apparatus);GO:0005829(cytosol);GO:0005886(plasma membrane);GO…	04141(Protein processing in endoplasmic reticulum);04213(Longevity regulating pathway - multiple species);04213(Longevity regulating pathway - multiple species)	K09542	NA	crystallin alpha B [Source:HGNC Symbol;Acc:HGNC:2389]	protein_coding;retained_intron	1.10441	1.06251	2.31186	2.34101	0.465717	-1.10248	3.08503e-06	0.000269517	down	yes
ENSG00000172650	AGAP5	ENST00000581191	GO:0005096(GTPase activator activity);GO:0005515(protein binding);GO:0005634(nucleus);GO:0043547(positive regulation of GTPase activity);GO:0046872(metal ion binding)	NA	NA	NA	ArfGAP with GTPase domain, ankyrin repeat and PH domain 5 [Source:HGNC Symbol;Acc:HGNC:23467]	protein_coding	0.228058	0.264783	0	0	2464.21	11.2669	3.12951e-06	0.000272543	up	yes
ENSG00000163661	PTX3	ENST00000295927	GO:0001550(ovarian cumulus expansion);GO:0001849(complement component C1q complex binding);GO:0001872((1->3)-beta-D-glucan binding);GO:0001878(response to yeast);GO:0005515(protein binding);GO:0005576(extracellular region);GO:0005615(extracellular space);GO:0006954(inflammatory response);GO:0008228(opsonization);GO:0030198(extracellular matrix organization);GO:0031012(extracellular matrix);GO:003…	NA	NA	NA	pentraxin 3 [Source:HGNC Symbol;Acc:HGNC:9692]	protein_coding	1.50135	1.24166	3.38334	3.87365	0.377982	-1.40361	3.15387e-06	0.000273803	down	yes
ENSG00000167900	TK1	ENST00000301634;ENST00000586613;ENST00000588734;ENST00000590862;ENST00000592126	GO:0000166(nucleotide binding);GO:0004797(thymidine kinase activity);GO:0005515(protein binding);GO:0005524(ATP binding);GO:0005737(cytoplasm);GO:0005829(cytosol);GO:0006139(nucleobase-containing compound metabolic process);GO:0008270(zinc ion binding);GO:0009157(deoxyribonucleoside monophosphate biosynthetic process);GO:0016301(kinase activity);GO:0016310(phosphorylation);GO:0016740(transferase …	00240(Pyrimidine metabolism);00983(Drug metabolism - other enzymes);00983(Drug metabolism - other enzymes)	K00857	EC:2.7.1.21	thymidine kinase 1 [Source:HGNC Symbol;Acc:HGNC:11830]	protein_coding;retained_intron	176.078	168.908	285.524	249.8	0.644445	-0.633871	3.20532e-06	0.000277401	down	no
ENSG00000119917	IFIT3	ENST00000371818;ENST00000371811	GO:0002376(immune system process);GO:0003674(molecular_function);GO:0003723(RNA binding);GO:0005515(protein binding);GO:0005737(cytoplasm);GO:0005739(mitochondrion);GO:0005829(cytosol);GO:0008285(negative regulation of cell population proliferation);GO:0009615(response to virus);GO:0035457(cellular response to interferon-alpha);GO:0042802(identical protein binding);GO:0043066(negative regulation …	NA	NA	NA	interferon induced protein with tetratricopeptide repeats 3 [Source:HGNC Symbol;Acc:HGNC:5411]	protein_coding	5.92725	7.43478	3.02703	3.15407	2.16176	1.1122	3.26857e-06	0.000281993	up	yes
ENSG00000143621	ILF2	ENST00000615950;ENST00000368684;ENST00000361891;ENST00000480213;ENST00000368681	GO:0003677(DNA binding);GO:0003723(RNA binding);GO:0003725(double-stranded RNA binding);GO:0005515(protein binding);GO:0005524(ATP binding);GO:0005576(extracellular region);GO:0005634(nucleus);GO:0005654(nucleoplasm);GO:0005730(nucleolus);GO:0005737(cytoplasm);GO:0006955(immune response);GO:0016020(membrane);GO:0016740(transferase activity);GO:0035580(specific granule lumen);GO:0043312(neutrophil…	NA	K13089	NA	interleukin enhancer binding factor 2 [Source:HGNC Symbol;Acc:HGNC:6037]	protein_coding;processed_transcript	82.9698	88.3346	127.287	125.199	0.678471	-0.559642	3.31617e-06	0.000285211	down	no
ENSG00000135535	CD164	ENST00000512821;ENST00000512212;ENST00000310786;ENST00000504373;ENST00000506649;ENST00000324953;ENST00000415861;ENST00000499860	GO:0005515(protein binding);GO:0005576(extracellular region);GO:0005764(lysosome);GO:0005765(lysosomal membrane);GO:0005768(endosome);GO:0005886(plasma membrane);GO:0005887(integral component of plasma membrane);GO:0006955(immune response);GO:0007155(cell adhesion);GO:0007157(heterophilic cell-cell adhesion via plasma membrane cell adhesion molecules);GO:0007162(negative regulation of cell adhesi…	04142(Lysosome);04142(Lysosome)	K06546	NA	CD164 molecule [Source:HGNC Symbol;Acc:HGNC:1632]	protein_coding;retained_intron;processed_transcript	14.5639	14.2774	9.27229	9.1861	1.5625	0.643857	3.35172e-06	0.00028669	up	no
ENSG00000120256	LRP11	ENST00000239367;ENST00000463728;ENST00000367368	GO:0005515(protein binding);GO:0005886(plasma membrane);GO:0009408(response to heat);GO:0009409(response to cold);GO:0009414(response to water deprivation);GO:0009612(response to mechanical stimulus);GO:0016020(membrane);GO:0016021(integral component of membrane);GO:0033555(multicellular organismal response to stress);GO:0035902(response to immobilization stress);GO:0042594(response to starvation…	NA	NA	NA	LDL receptor related protein 11 [Source:HGNC Symbol;Acc:HGNC:16936]	protein_coding;retained_intron	2.86292	2.81105	0.955555	1.46315	2.34587	1.23012	3.35407e-06	0.00028669	up	yes
ENSG00000183840	GPR39	ENST00000329321	GO:0004930(G protein-coupled receptor activity);GO:0005515(protein binding);GO:0005886(plasma membrane);GO:0005887(integral component of plasma membrane);GO:0007165(signal transduction);GO:0007186(G protein-coupled receptor signaling pathway);GO:0016020(membrane);GO:0016021(integral component of membrane);GO:0046872(metal ion binding)	NA	NA	NA	G protein-coupled receptor 39 [Source:HGNC Symbol;Acc:HGNC:4496]	protein_coding	2.54671	1.64106	4.96241	4.97527	0.421404	-1.24673	3.44496e-06	0.000293553	down	yes
ENSG00000012660	ELOVL5	ENST00000542638;ENST00000370913;ENST00000370918;ENST00000486973;ENST00000304434	GO:0005515(protein binding);GO:0005783(endoplasmic reticulum);GO:0005789(endoplasmic reticulum membrane);GO:0006629(lipid metabolic process);GO:0006631(fatty acid metabolic process);GO:0006633(fatty acid biosynthetic process);GO:0006636(unsaturated fatty acid biosynthetic process);GO:0009922(fatty acid elongase activity);GO:0016020(membrane);GO:0016021(integral component of membrane);GO:0016740(t…	00062(Fatty acid elongation);01040(Biosynthesis of unsaturated fatty acids);01040(Biosynthesis of unsaturated fatty acids)	K10244	EC:2.3.1.199	ELOVL fatty acid elongase 5 [Source:HGNC Symbol;Acc:HGNC:21308]	protein_coding;processed_transcript	28.926	26.8829	38.6254	44.1191	0.674472	-0.568169	3.49726e-06	0.000297095	down	no
ENSG00000187955	COL14A1	ENST00000309791;ENST00000297848	GO:0003723(RNA binding);GO:0005201(extracellular matrix structural constituent);GO:0005515(protein binding);GO:0005518(collagen binding);GO:0005576(extracellular region);GO:0005581(collagen trimer);GO:0005596(collagen type XIV trimer);GO:0005614(interstitial matrix);GO:0005615(extracellular space);GO:0005788(endoplasmic reticulum lumen);GO:0007155(cell adhesion);GO:0030020(extracellular matrix st…	04974(Protein digestion and absorption);04974(Protein digestion and absorption)	K08133	NA	collagen type XIV alpha 1 chain [Source:HGNC Symbol;Acc:HGNC:2191]	protein_coding	0.0477065	0.0353226	0.22137	0.241819	0.179255	-2.47991	3.64062e-06	0.000308328	down	yes
ENSG00000188486	H2AX	ENST00000375167;ENST00000530167	GO:0000077(DNA damage checkpoint);GO:0000724(double-strand break repair via homologous recombination);GO:0000781(chromosome, telomeric region);GO:0000785(chromatin);GO:0000786(nucleosome);GO:0000790(nuclear chromatin);GO:0000794(condensed nuclear chromosome);GO:0001673(male germ cell nucleus);GO:0001741(XY body);GO:0003677(DNA binding);GO:0003684(damaged DNA binding);GO:0005515(protein binding);G…	04217(Necroptosis);05034(Alcoholism);05322(Systemic lupus erythematosus);05322(Systemic lupus erythematosus)	K11251	NA	H2A.X variant histone [Source:HGNC Symbol;Acc:HGNC:4739]	nonsense_mediated_decay;protein_coding	88.6385	82.2992	143.017	125.479	0.63665	-0.651428	3.77046e-06	0.000318351	down	no
ENSG00000121753	ADGRB2	ENST00000373655;ENST00000398538;ENST00000527361;ENST00000466109;ENST00000373658;ENST00000465256;ENST00000533175;ENST00000530999;ENST00000398556;ENST00000420125;ENST00000398542	GO:0004888(transmembrane signaling receptor activity);GO:0004930(G protein-coupled receptor activity);GO:0005515(protein binding);GO:0005813(centrosome);GO:0005886(plasma membrane);GO:0005887(integral component of plasma membrane);GO:0007165(signal transduction);GO:0007166(cell surface receptor signaling pathway);GO:0007186(G protein-coupled receptor signaling pathway);GO:0007189(adenylate cyclas…	NA	NA	NA	adhesion G protein-coupled receptor B2 [Source:HGNC Symbol;Acc:HGNC:944]	protein_coding;retained_intron	5.72894	5.34842	8.25436	8.57756	0.658117	-0.603585	3.92718e-06	0.000330575	down	no
ENSG00000186076	AC012085	ENST00000548270	NA	NA	NA	NA	phosphoglycerate mutase 1 (brain) (PGAM1) pseudogene	processed_pseudogene	73.3149	70.7384	102.224	128.414	0.624587	-0.679025	3.96602e-06	0.000332833	down	no
ENSG00000114200	BCHE	ENST00000488954;ENST00000264381;ENST00000479451;ENST00000482958;ENST00000497011	GO:0001540(amyloid-beta binding);GO:0003824(catalytic activity);GO:0003990(acetylcholinesterase activity);GO:0004104(cholinesterase activity);GO:0005515(protein binding);GO:0005576(extracellular region);GO:0005615(extracellular space);GO:0005641(nuclear envelope lumen);GO:0005783(endoplasmic reticulum);GO:0005788(endoplasmic reticulum lumen);GO:0007584(response to nutrient);GO:0007612(learning);G…	NA	NA	NA	butyrylcholinesterase [Source:HGNC Symbol;Acc:HGNC:983]	protein_coding;nonsense_mediated_decay	8.32574	9.48608	4.58752	5.05623	1.84698	0.885169	3.98279e-06	0.00033323	up	no
ENSG00000014138	POLA2	ENST00000534785;ENST00000265465;ENST00000533192;ENST00000527618;ENST00000525924;ENST00000532469;ENST00000532391;ENST00000527850	GO:0000082(G1/S transition of mitotic cell cycle);GO:0003674(molecular_function);GO:0003677(DNA binding);GO:0005634(nucleus);GO:0005654(nucleoplasm);GO:0005658(alpha DNA polymerase:primase complex);GO:0005829(cytosol);GO:0006260(DNA replication);GO:0006270(DNA replication initiation);GO:0032201(telomere maintenance via semi-conservative replication);GO:0032201(telomere maintenance via semi-conser…	03030(DNA replication);03030(DNA replication)	K02321	NA	DNA polymerase alpha 2, accessory subunit [Source:HGNC Symbol;Acc:HGNC:30073]	processed_transcript;protein_coding;retained_intron;nonsense_mediated_decay	17.2357	16.4569	25.1661	24.5329	0.677933	-0.560786	4.16495e-06	0.000347226	down	no
ENSG00000122952	ZWINT	ENST00000373944;ENST00000467523;ENST00000460654;ENST00000478181;ENST00000489649;ENST00000395405;ENST00000318387;ENST00000494312;ENST00000361148	GO:0000070(mitotic sister chromatid segregation);GO:0000775(chromosome, centromeric region);GO:0000776(kinetochore);GO:0000777(condensed chromosome kinetochore);GO:0005515(protein binding);GO:0005634(nucleus);GO:0005654(nucleoplasm);GO:0005694(chromosome);GO:0005737(cytoplasm);GO:0005829(cytosol);GO:0007049(cell cycle);GO:0007093(mitotic cell cycle checkpoint);GO:0016604(nuclear body);GO:0030425(…	NA	K19943	NA	ZW10 interacting kinetochore protein [Source:HGNC Symbol;Acc:HGNC:13195]	protein_coding;processed_transcript;nonsense_mediated_decay;retained_intron	35.1311	36.8106	54.0007	53.1747	0.671252	-0.575073	4.17514e-06	0.000347226	down	no
ENSG00000144655	CSRNP1	ENST00000273153	GO:0000790(nuclear chromatin);GO:0000981(DNA-binding transcription factor activity, RNA polymerase II-specific);GO:0001228(DNA-binding transcription activator activity, RNA polymerase II-specific);GO:0003674(molecular_function);GO:0003677(DNA binding);GO:0003700(DNA-binding transcription factor activity);GO:0005515(protein binding);GO:0005634(nucleus);GO:0006355(regulation of transcription, DNA-t…	NA	K17494	NA	cysteine and serine rich nuclear protein 1 [Source:HGNC Symbol;Acc:HGNC:14300]	protein_coding	4.7316	4.63579	9.64675	7.89947	0.53387	-0.905441	4.26472e-06	0.000353614	down	no
ENSG00000163395	IGFN1	ENST00000335211;ENST00000473483	GO:0005515(protein binding);GO:0005634(nucleus);GO:0005737(cytoplasm);GO:0007156(homophilic cell adhesion via plasma membrane adhesion molecules);GO:0007416(synapse assembly);GO:0008150(biological_process);GO:0010842(retina layer formation);GO:0030018(Z disc);GO:0045202(synapse);GO:0045202(synapse)	NA	NA	NA	immunoglobulin like and fibronectin type III domain containing 1 [Source:HGNC Symbol;Acc:HGNC:24607]	protein_coding;retained_intron	0	0	0.0784004	0.0457049	0.00161153	-9.27735	4.29166e-06	0.000353815	down	yes
ENSG00000118785	SPP1	ENST00000504310;ENST00000360804;ENST00000509659;ENST00000395080;ENST00000614857;ENST00000237623;ENST00000505146;ENST00000508002	GO:0001503(ossification);GO:0001649(osteoblast differentiation);GO:0005125(cytokine activity);GO:0005178(integrin binding);GO:0005515(protein binding);GO:0005576(extracellular region);GO:0005615(extracellular space);GO:0005788(endoplasmic reticulum lumen);GO:0005794(Golgi apparatus);GO:0006710(androgen catabolic process);GO:0006954(inflammatory response);GO:0007155(cell adhesion);GO:0007165(signa…	04151(PI3K-Akt signaling pathway);04371(Apelin signaling pathway);04510(Focal adhesion);04512(ECM-receptor interaction);04620(Toll-like receptor signaling pathway);05165(Human papillomavirus infection);05165(Human papillomavirus infection)	K06250	NA	secreted phosphoprotein 1 [Source:HGNC Symbol;Acc:HGNC:11255]	retained_intron;protein_coding;processed_transcript	31.6457	35.1583	20.2172	20.7662	1.63003	0.704895	4.29269e-06	0.000353815	up	no
ENSG00000188229	TUBB4B	ENST00000340384;ENST00000604929	GO:0000086(G2/M transition of mitotic cell cycle);GO:0000166(nucleotide binding);GO:0000226(microtubule cytoskeleton organization);GO:0000278(mitotic cell cycle);GO:0003725(double-stranded RNA binding);GO:0003924(GTPase activity);GO:0005200(structural constituent of cytoskeleton);GO:0005515(protein binding);GO:0005525(GTP binding);GO:0005576(extracellular region);GO:0005634(nucleus);GO:0005737(cy…	04145(Phagosome);04540(Gap junction);05130(Pathogenic Escherichia coli infection);05130(Pathogenic Escherichia coli infection)	K07375	NA	tubulin beta 4B class IVb [Source:HGNC Symbol;Acc:HGNC:20771]	protein_coding;retained_intron	313.149	290.524	493.733	433.772	0.650856	-0.619589	4.53046e-06	0.000372304	down	no
ENSG00000146670	CDCA5	ENST00000462902;ENST00000524733;ENST00000531401;ENST00000275517;ENST00000404147;ENST00000533015;ENST00000479032	GO:0000278(mitotic cell cycle);GO:0000775(chromosome, centromeric region);GO:0000785(chromatin);GO:0000790(nuclear chromatin);GO:0003682(chromatin binding);GO:0005515(protein binding);GO:0005634(nucleus);GO:0005654(nucleoplasm);GO:0005694(chromosome);GO:0005737(cytoplasm);GO:0005829(cytosol);GO:0006302(double-strand break repair);GO:0007049(cell cycle);GO:0007064(mitotic sister chromatid cohesion…	05206(MicroRNAs in cancer);05206(MicroRNAs in cancer)	K17390	NA	cell division cycle associated 5 [Source:HGNC Symbol;Acc:HGNC:14626]	retained_intron;nonsense_mediated_decay;protein_coding	31.6255	34.9499	56.485	49.7629	0.626605	-0.674372	4.68032e-06	0.000383482	down	no
ENSG00000079739	PGM1	ENST00000650546;ENST00000540265;ENST00000483707;ENST00000371084;ENST00000371083;ENST00000473117	GO:0000287(magnesium ion binding);GO:0004614(phosphoglucomutase activity);GO:0005515(protein binding);GO:0005576(extracellular region);GO:0005737(cytoplasm);GO:0005829(cytosol);GO:0005975(carbohydrate metabolic process);GO:0005978(glycogen biosynthetic process);GO:0005980(glycogen catabolic process);GO:0006006(glucose metabolic process);GO:0006094(gluconeogenesis);GO:0006096(glycolytic process);G…	00010(Glycolysis / Gluconeogenesis);00030(Pentose phosphate pathway);00052(Galactose metabolism);00230(Purine metabolism);00500(Starch and sucrose metabolism);00520(Amino sugar and nucleotide sugar metabolism);00520(Amino sugar and nucleotide sugar metabolism)	K01835	EC:5.4.2.2	phosphoglucomutase 1 [Source:HGNC Symbol;Acc:HGNC:8905]	protein_coding;processed_transcript	59.7333	59.4719	85.4751	84.5038	0.701294	-0.511908	4.83023e-06	0.000394597	down	no
ENSG00000068438	FTSJ1	ENST00000496365;ENST00000467954;ENST00000019019;ENST00000348411;ENST00000492562;ENST00000490202;ENST00000487353;ENST00000466371;ENST00000489599;ENST00000473235;ENST00000396894	GO:0001510(RNA methylation);GO:0002128(tRNA nucleoside ribose methylation);GO:0002181(cytoplasmic translation);GO:0005515(protein binding);GO:0005737(cytoplasm);GO:0005829(cytosol);GO:0006400(tRNA modification);GO:0008033(tRNA processing);GO:0008168(methyltransferase activity);GO:0008173(RNA methyltransferase activity);GO:0008175(tRNA methyltransferase activity);GO:0009020(tRNA (guanosine-2'-O-)-…	NA	K14864	EC:2.1.1.205	FtsJ RNA 2'-O-methyltransferase 1 [Source:HGNC Symbol;Acc:HGNC:13254]	processed_transcript;protein_coding	17.5993	14.8201	35.5738	26.0396	0.526175	-0.926385	4.85878e-06	0.000395762	down	no
ENSG00000189410	SH2D5	ENST00000444387;ENST00000519434;ENST00000460804;ENST00000447746	GO:0005515(protein binding);GO:0014069(postsynaptic density);GO:0030054(cell junction);GO:0045202(synapse);GO:0045202(synapse)	NA	NA	NA	SH2 domain containing 5 [Source:HGNC Symbol;Acc:HGNC:28819]	protein_coding;processed_transcript	0.236842	0.219791	0.814195	0.813553	0.280531	-1.83377	4.92994e-06	0.00040038	down	yes
ENSG00000171793	CTPS1	ENST00000470271;ENST00000463285;ENST00000475060;ENST00000650634;ENST00000372616;ENST00000498694;ENST00000649215;ENST00000648801;ENST00000649124;ENST00000480420;ENST00000650070;ENST00000486889;ENST00000649864;ENST00000648020;ENST00000648914	GO:0000166(nucleotide binding);GO:0002376(immune system process);GO:0003883(CTP synthase activity);GO:0005515(protein binding);GO:0005524(ATP binding);GO:0005737(cytoplasm);GO:0005829(cytosol);GO:0006139(nucleobase-containing compound metabolic process);GO:0006221(pyrimidine nucleotide biosynthetic process);GO:0006241(CTP biosynthetic process);GO:0006541(glutamine metabolic process);GO:0015949(nu…	00240(Pyrimidine metabolism);00240(Pyrimidine metabolism)	NA	NA	CTP synthase 1 [Source:HGNC Symbol;Acc:HGNC:2519]	protein_coding;processed_transcript;retained_intron;nonsense_mediated_decay	5.47034	6.08157	9.01189	8.85381	0.646597	-0.629061	5.04517e-06	0.000408541	down	no
ENSG00000006652	IFRD1	ENST00000675578;ENST00000005558;ENST00000432734;ENST00000470441;ENST00000675041;ENST00000476927;ENST00000403825;ENST00000462155;ENST00000674915;ENST00000429071;ENST00000445335;ENST00000421296;ENST00000489994	GO:0005634(nucleus);GO:0006357(regulation of transcription by RNA polymerase II);GO:0007275(multicellular organism development);GO:0007518(myoblast fate determination);GO:0030154(cell differentiation);GO:0030154(cell differentiation)	NA	NA	NA	interferon related developmental regulator 1 [Source:HGNC Symbol;Acc:HGNC:5456]	protein_coding;retained_intron;nonsense_mediated_decay	1.85513	1.69755	2.9214	3.16996	0.583233	-0.777855	5.15418e-06	0.000416151	down	no
ENSG00000082641	NFE2L1	ENST00000585291;ENST00000362042;ENST00000357480;ENST00000579481;ENST00000584137;ENST00000585062;ENST00000579889;ENST00000361665;ENST00000536222;ENST00000583210;ENST00000585299;ENST00000580037;ENST00000581441	GO:0000209(protein polyubiquitination);GO:0000790(nuclear chromatin);GO:0000976(transcription regulatory region sequence-specific DNA binding);GO:0000978(RNA polymerase II cis-regulatory region sequence-specific DNA binding);GO:0000981(DNA-binding transcription factor activity, RNA polymerase II-specific);GO:0001228(DNA-binding transcription activator activity, RNA polymerase II-specific);GO:0003…	NA	K09040	NA	nuclear factor, erythroid 2 like 1 [Source:HGNC Symbol;Acc:HGNC:7781]	protein_coding;processed_transcript	44.7452	46.1826	62.3059	66.195	0.707605	-0.498984	5.18841e-06	0.000417697	down	no
ENSG00000251259	AC004069	ENST00000504082	NA	NA	NA	NA	novel transcript	lncRNA	0	0	1.15153	1.46042	7.65713e-05	-13.6728	5.24307e-06	0.000420874	down	yes
ENSG00000142945	KIF2C	ENST00000455186;ENST00000452259;ENST00000493027;ENST00000372224;ENST00000472235;ENST00000423289;ENST00000372217	GO:0000166(nucleotide binding);GO:0000775(chromosome, centromeric region);GO:0000776(kinetochore);GO:0000777(condensed chromosome kinetochore);GO:0003774(motor activity);GO:0003777(microtubule motor activity);GO:0005515(protein binding);GO:0005524(ATP binding);GO:0005634(nucleus);GO:0005694(chromosome);GO:0005737(cytoplasm);GO:0005813(centrosome);GO:0005819(spindle);GO:0005829(cytosol);GO:0005856…	NA	K10393	NA	kinesin family member 2C [Source:HGNC Symbol;Acc:HGNC:6393]	protein_coding;processed_transcript	32.087	31.4593	44.6241	46.0968	0.70046	-0.513626	5.39583e-06	0.000431753	down	no
ENSG00000152518	ZFP36L2	ENST00000282388	GO:0000165(MAPK cascade);GO:0000288(nuclear-transcribed mRNA catabolic process, deadenylation-dependent decay);GO:0003677(DNA binding);GO:0003723(RNA binding);GO:0005515(protein binding);GO:0005634(nucleus);GO:0005737(cytoplasm);GO:0006402(mRNA catabolic process);GO:0007275(multicellular organism development);GO:0009611(response to wounding);GO:0030097(hemopoiesis);GO:0033077(T cell differentiati…	04218(Cellular senescence)	NA	NA	ZFP36 ring finger protein like 2 [Source:HGNC Symbol;Acc:HGNC:1108]	protein_coding	10.8967	10.6608	15.4027	18.3804	0.638113	-0.648115	5.40977e-06	0.000431753	down	no
ENSG00000125266	EFNB2	ENST00000646441	GO:0001525(angiogenesis);GO:0001618(virus receptor activity);GO:0001945(lymph vessel development);GO:0002042(cell migration involved in sprouting angiogenesis);GO:0005102(signaling receptor binding);GO:0005515(protein binding);GO:0005886(plasma membrane);GO:0005887(integral component of plasma membrane);GO:0005912(adherens junction);GO:0005925(focal adhesion);GO:0007155(cell adhesion);GO:0007267(…	04360(Axon guidance)	K05463	NA	ephrin B2 [Source:HGNC Symbol;Acc:HGNC:3227]	protein_coding	4.12881	4.58352	6.74494	8.67879	0.564865	-0.824022	5.4566e-06	0.000433805	down	no
ENSG00000145386	CCNA2	ENST00000274026	GO:0000079(regulation of cyclin-dependent protein serine/threonine kinase activity);GO:0000086(G2/M transition of mitotic cell cycle);GO:0000307(cyclin-dependent protein kinase holoenzyme complex);GO:0001939(female pronucleus);GO:0001940(male pronucleus);GO:0005515(protein binding);GO:0005634(nucleus);GO:0005654(nucleoplasm);GO:0005737(cytoplasm);GO:0005829(cytosol);GO:0006275(regulation of DNA r…	04110(Cell cycle);04152(AMPK signaling pathway);04218(Cellular senescence);04914(Progesterone-mediated oocyte maturation);05161(Hepatitis B);05165(Human papillomavirus infection);05166(Human T-cell leukemia virus 1 infection);05169(Epstein-Barr virus infection);05203(Viral carcinogenesis)	NA	NA	cyclin A2 [Source:HGNC Symbol;Acc:HGNC:1578]	protein_coding	20.5136	19.7326	29.0208	30.3358	0.678042	-0.560554	5.46681e-06	0.000433805	down	no
ENSG00000111540	RAB5B	ENST00000448789;ENST00000549505;ENST00000628569;ENST00000360299;ENST00000548068;ENST00000551459;ENST00000549034;ENST00000550283;ENST00000546810	GO:0000166(nucleotide binding);GO:0003924(GTPase activity);GO:0005515(protein binding);GO:0005525(GTP binding);GO:0005622(intracellular);GO:0005768(endosome);GO:0005769(early endosome);GO:0005886(plasma membrane);GO:0006886(intracellular protein transport);GO:0006897(endocytosis);GO:0007032(endosome organization);GO:0012505(endomembrane system);GO:0015031(protein transport);GO:0016020(membrane);G…	04014(Ras signaling pathway);04144(Endocytosis);04145(Phagosome);04962(Vasopressin-regulated water reabsorption);05146(Amoebiasis);05152(Tuberculosis);05152(Tuberculosis)	K07888	NA	RAB5B, member RAS oncogene family [Source:HGNC Symbol;Acc:HGNC:9784]	protein_coding;nonsense_mediated_decay;retained_intron	9.03181	22.1741	1.9823	2.33578	7.22679	2.85336	5.64288e-06	0.000446497	up	yes
ENSG00000119969	HELLS	ENST00000371327;ENST00000394045;ENST00000394036;ENST00000475263;ENST00000466552;ENST00000419900;ENST00000464030;ENST00000239026;ENST00000462057;ENST00000348459	GO:0000166(nucleotide binding);GO:0000775(chromosome, centromeric region);GO:0001655(urogenital system development);GO:0003682(chromatin binding);GO:0004386(helicase activity);GO:0005515(protein binding);GO:0005524(ATP binding);GO:0005634(nucleus);GO:0005721(pericentric heterochromatin);GO:0006306(DNA methylation);GO:0006342(chromatin silencing);GO:0006346(methylation-dependent chromatin silencin…	NA	K19001	NA	helicase, lymphoid specific [Source:HGNC Symbol;Acc:HGNC:4861]	protein_coding;retained_intron;processed_transcript	1.05048	0.959223	2.04534	1.78022	0.525337	-0.928685	5.71015e-06	0.000450532	down	no
ENSG00000284707	AC079781	ENST00000641784;ENST00000641390	NA	NA	NA	NA	novel transcript	lncRNA	0.407998	0.552565	1.71205	1.22307	0.327266	-1.61147	5.73808e-06	0.00045145	down	yes
ENSG00000171848	RRM2	ENST00000615152;ENST00000360566;ENST00000381786;ENST00000641498;ENST00000491447;ENST00000487591;ENST00000304567;ENST00000459969;ENST00000498343;ENST00000474701;ENST00000642996;ENST00000607140;ENST00000641198;ENST00000485717;ENST00000461327;ENST00000652660;ENST00000462343;ENST00000646978	GO:0000083(regulation of transcription involved in G1/S transition of mitotic cell cycle);GO:0004748(ribonucleoside-diphosphate reductase activity, thioredoxin disulfide as acceptor);GO:0005515(protein binding);GO:0005737(cytoplasm);GO:0005829(cytosol);GO:0005971(ribonucleoside-diphosphate reductase complex);GO:0006260(DNA replication);GO:0008199(ferric iron binding);GO:0009262(deoxyribonucleotid…	00230(Purine metabolism);00240(Pyrimidine metabolism);00480(Glutathione metabolism);00983(Drug metabolism - other enzymes);04115(p53 signaling pathway);04115(p53 signaling pathway)	K10808	EC:1.17.4.1	ribonucleotide reductase regulatory subunit M2 [Source:HGNC Symbol;Acc:HGNC:10452]	protein_coding;processed_transcript;nonsense_mediated_decay;retained_intron	35.4556	18.6415	56.9527	60.7665	0.459543	-1.12173	5.96904e-06	0.000467889	down	yes
ENSG00000188783	PRELP	ENST00000343110	GO:0001501(skeletal system development);GO:0005201(extracellular matrix structural constituent);GO:0005515(protein binding);GO:0005576(extracellular region);GO:0005615(extracellular space);GO:0005796(Golgi lumen);GO:0007569(cell aging);GO:0008201(heparin binding);GO:0018146(keratan sulfate biosynthetic process);GO:0030021(extracellular matrix structural constituent conferring compression resistan…	NA	K08125	NA	proline and arginine rich end leucine rich repeat protein [Source:HGNC Symbol;Acc:HGNC:9357]	protein_coding	4.23465	4.79361	2.47211	2.38495	1.85879	0.894365	5.98081e-06	0.000467889	up	no
ENSG00000103642	LACTB	ENST00000261893;ENST00000413507;ENST00000559782;ENST00000557972	GO:0005739(mitochondrion);GO:0005829(cytosol);GO:0006508(proteolysis);GO:0006629(lipid metabolic process);GO:0008233(peptidase activity);GO:0016787(hydrolase activity);GO:0019216(regulation of lipid metabolic process);GO:0042802(identical protein binding);GO:0042802(identical protein binding)	NA	K17382	NA	lactamase beta [Source:HGNC Symbol;Acc:HGNC:16468]	protein_coding;retained_intron	2.22384	1.98917	3.86805	4.03988	0.532757	-0.90845	6.15481e-06	0.000480145	down	no
ENSG00000168994	PXDC1	ENST00000380277;ENST00000380283;ENST00000477592;ENST00000485986	GO:0035091(phosphatidylinositol binding);GO:0035091(phosphatidylinositol binding)	NA	NA	NA	PX domain containing 1 [Source:HGNC Symbol;Acc:HGNC:21361]	protein_coding;processed_transcript	7.27559	7.95974	14.355	12.7158	0.562795	-0.829318	6.44827e-06	0.000501625	down	no
ENSG00000183696	UPP1	ENST00000457596;ENST00000416681;ENST00000421046;ENST00000436673;ENST00000417464;ENST00000331803;ENST00000482015;ENST00000432131;ENST00000495446;ENST00000444999;ENST00000395560;ENST00000395564	GO:0003824(catalytic activity);GO:0004850(uridine phosphorylase activity);GO:0005654(nucleoplasm);GO:0005737(cytoplasm);GO:0005829(cytosol);GO:0006139(nucleobase-containing compound metabolic process);GO:0006218(uridine catabolic process);GO:0006220(pyrimidine nucleotide metabolic process);GO:0009116(nucleoside metabolic process);GO:0009166(nucleotide catabolic process);GO:0016740(transferase act…	00240(Pyrimidine metabolism);00983(Drug metabolism - other enzymes);00983(Drug metabolism - other enzymes)	K00757	EC:2.4.2.3	uridine phosphorylase 1 [Source:HGNC Symbol;Acc:HGNC:12576]	nonsense_mediated_decay;protein_coding;processed_transcript;retained_intron	35.1328	30.3939	51.2313	48.3836	0.657801	-0.604276	6.66355e-06	0.00051692	down	no
ENSG00000108551	RASD1	ENST00000225688	GO:0000166(nucleotide binding);GO:0003924(GTPase activity);GO:0005515(protein binding);GO:0005525(GTP binding);GO:0005634(nucleus);GO:0005737(cytoplasm);GO:0005886(plasma membrane);GO:0007165(signal transduction);GO:0007186(G protein-coupled receptor signaling pathway);GO:0007263(nitric oxide mediated signal transduction);GO:0016020(membrane);GO:0016529(sarcoplasmic reticulum);GO:0045892(negative…	04713(Circadian entrainment);04934(Cushing syndrome)	K07843	NA	ras related dexamethasone induced 1 [Source:HGNC Symbol;Acc:HGNC:15828]	protein_coding	0.222078	0.672496	0	0	4472.87	12.127	6.72877e-06	0.000520521	up	yes
ENSG00000162804	SNED1	ENST00000483962;ENST00000491761;ENST00000420591;ENST00000431690;ENST00000310397;ENST00000342631;ENST00000466618;ENST00000401884;ENST00000493358;ENST00000401644	GO:0005112(Notch binding);GO:0005509(calcium ion binding);GO:0005515(protein binding);GO:0005576(extracellular region);GO:0007160(cell-matrix adhesion);GO:0007160(cell-matrix adhesion)	NA	NA	NA	sushi, nidogen and EGF like domains 1 [Source:HGNC Symbol;Acc:HGNC:24696]	retained_intron;protein_coding;processed_transcript	6.99611	6.96764	2.57065	4.26967	2.04139	1.02955	7.08563e-06	0.0005466	up	yes
ENSG00000024422	EHD2	ENST00000538399;ENST00000263277;ENST00000602215;ENST00000596225;ENST00000540884	GO:0000166(nucleotide binding);GO:0003676(nucleic acid binding);GO:0005509(calcium ion binding);GO:0005515(protein binding);GO:0005524(ATP binding);GO:0005525(GTP binding);GO:0005634(nucleus);GO:0005737(cytoplasm);GO:0005768(endosome);GO:0005769(early endosome);GO:0005829(cytosol);GO:0005886(plasma membrane);GO:0005901(caveola);GO:0006897(endocytosis);GO:0007596(blood coagulation);GO:0010008(endo…	04144(Endocytosis);04144(Endocytosis)	K12469	NA	EH domain containing 2 [Source:HGNC Symbol;Acc:HGNC:3243]	protein_coding;processed_transcript;nonsense_mediated_decay	36.072	36.8688	54.9361	52.1313	0.68126	-0.553723	7.12927e-06	0.000547322	down	no
ENSG00000180801	ARSJ	ENST00000503013;ENST00000509829;ENST00000315366;ENST00000636527	GO:0003824(catalytic activity);GO:0004065(arylsulfatase activity);GO:0005576(extracellular region);GO:0005788(endoplasmic reticulum lumen);GO:0008484(sulfuric ester hydrolase activity);GO:0015629(actin cytoskeleton);GO:0016020(membrane);GO:0016021(integral component of membrane);GO:0016787(hydrolase activity);GO:0046872(metal ion binding);GO:0046872(metal ion binding)	NA	K12375	EC:3.1.6.-	arylsulfatase family member J [Source:HGNC Symbol;Acc:HGNC:26286]	processed_transcript;nonsense_mediated_decay;protein_coding	3.1606	2.93641	4.76459	5.97879	0.567513	-0.817274	7.13451e-06	0.000547322	down	no
ENSG00000263740	RN7SL4P	ENST00000584058	NA	NA	NA	NA	RNA, 7SL, cytoplasmic 4, pseudogene [Source:HGNC Symbol;Acc:HGNC:10039]	misc_RNA	6.65612	8.76768	0.074065	0.81029	17.4407	4.12439	7.34605e-06	0.000561993	up	yes
ENSG00000138180	CEP55	ENST00000496302;ENST00000371485;ENST00000445435	GO:0000281(mitotic cytokinesis);GO:0005515(protein binding);GO:0005737(cytoplasm);GO:0005813(centrosome);GO:0005814(centriole);GO:0005815(microtubule organizing center);GO:0005856(cytoskeleton);GO:0005886(plasma membrane);GO:0007049(cell cycle);GO:0007275(multicellular organism development);GO:0014066(regulation of phosphatidylinositol 3-kinase signaling);GO:0016020(membrane);GO:0030496(midbody);…	NA	K16456	NA	centrosomal protein 55 [Source:HGNC Symbol;Acc:HGNC:1161]	processed_transcript;protein_coding	9.25602	8.36628	13.0304	15.0425	0.627734	-0.671774	7.51238e-06	0.000573134	down	no
ENSG00000140743	CDR2	ENST00000567010;ENST00000268383;ENST00000564542;ENST00000563573;ENST00000569045;ENST00000561630	GO:0003674(molecular_function);GO:0005515(protein binding);GO:0005737(cytoplasm);GO:0005737(cytoplasm)	NA	NA	NA	cerebellar degeneration related protein 2 [Source:HGNC Symbol;Acc:HGNC:1799]	protein_coding;processed_transcript;nonsense_mediated_decay	2.20936	2.33333	3.94995	4.40673	0.5436	-0.879383	7.65719e-06	0.000582577	down	no
ENSG00000166741	NNMT	ENST00000299964;ENST00000542647;ENST00000545255;ENST00000546313	GO:0005737(cytoplasm);GO:0005829(cytosol);GO:0008112(nicotinamide N-methyltransferase activity);GO:0008168(methyltransferase activity);GO:0008170(N-methyltransferase activity);GO:0010243(response to organonitrogen compound);GO:0016740(transferase activity);GO:0030760(pyridine N-methyltransferase activity);GO:0031100(animal organ regeneration);GO:0032259(methylation);GO:0034356(NAD biosynthesis vi…	00760(Nicotinate and nicotinamide metabolism);00760(Nicotinate and nicotinamide metabolism)	K00541	EC:2.1.1.1	nicotinamide N-methyltransferase [Source:HGNC Symbol;Acc:HGNC:7861]	protein_coding;processed_transcript;retained_intron	8.22132	9.25145	4.69761	4.67795	1.86365	0.898133	7.70215e-06	0.000584392	up	no
ENSG00000115641	FHL2	ENST00000452732;ENST00000409177;ENST00000409807;ENST00000607522;ENST00000393353;ENST00000322142;ENST00000358129;ENST00000344213;ENST00000447958;ENST00000408995;ENST00000530340	GO:0000122(negative regulation of transcription by RNA polymerase II);GO:0001649(osteoblast differentiation);GO:0003712(transcription coregulator activity);GO:0003714(transcription corepressor activity);GO:0005515(protein binding);GO:0005634(nucleus);GO:0005654(nucleoplasm);GO:0005737(cytoplasm);GO:0005925(focal adhesion);GO:0006357(regulation of transcription by RNA polymerase II);GO:0008134(tra…	04380(Osteoclast differentiation);04380(Osteoclast differentiation)	K14380	NA	four and a half LIM domains 2 [Source:HGNC Symbol;Acc:HGNC:3703]	nonsense_mediated_decay;protein_coding	15.1982	15.749	21.7597	22.7075	0.695955	-0.522934	7.81073e-06	0.000591012	down	no
ENSG00000148411	NACC2	ENST00000371753;ENST00000277554	GO:0000122(negative regulation of transcription by RNA polymerase II);GO:0000790(nuclear chromatin);GO:0000978(RNA polymerase II cis-regulatory region sequence-specific DNA binding);GO:0001227(DNA-binding transcription repressor activity, RNA polymerase II-specific);GO:0003700(DNA-binding transcription factor activity);GO:0005515(protein binding);GO:0005634(nucleus);GO:0005730(nucleolus);GO:00057…	NA	K10486	NA	NACC family member 2 [Source:HGNC Symbol;Acc:HGNC:23846]	protein_coding	7.23732	7.75634	10.6254	12.3712	0.651995	-0.617067	8.17852e-06	0.000617155	down	no
ENSG00000238266	LINC00707	ENST00000650412;ENST00000648093;ENST00000649110;ENST00000649029;ENST00000649625;ENST00000648637;ENST00000436383	NA	NA	NA	NA	long intergenic non-protein coding RNA 707 [Source:HGNC Symbol;Acc:HGNC:44691]	lncRNA	0.0290455	0.0467214	0.193402	0.276286	0.161313	-2.63206	8.43034e-06	0.000634429	down	yes
ENSG00000260916	CCPG1	ENST00000569205;ENST00000563171;ENST00000568592;ENST00000442196;ENST00000563294;ENST00000310958;ENST00000564663;ENST00000568372	GO:0003674(molecular_function);GO:0005515(protein binding);GO:0007049(cell cycle);GO:0008284(positive regulation of cell population proliferation);GO:0016020(membrane);GO:0016021(integral component of membrane);GO:0045787(positive regulation of cell cycle);GO:0045944(positive regulation of transcription by RNA polymerase II);GO:2001106(regulation of Rho guanyl-nucleotide exchange factor activity)…	NA	NA	NA	cell cycle progression 1 [Source:HGNC Symbol;Acc:HGNC:24227]	protein_coding;processed_transcript;retained_intron	3.09689	3.82295	1.77442	1.91532	1.87543	0.907224	8.58369e-06	0.000644219	up	no
ENSG00000174136	RGMB	ENST00000513185;ENST00000505265;ENST00000308234;ENST00000504776;ENST00000434027	GO:0005515(protein binding);GO:0005793(endoplasmic reticulum-Golgi intermediate compartment);GO:0005886(plasma membrane);GO:0007155(cell adhesion);GO:0007165(signal transduction);GO:0015026(coreceptor activity);GO:0016020(membrane);GO:0030509(BMP signaling pathway);GO:0031225(anchored component of membrane);GO:0042802(identical protein binding);GO:0045121(membrane raft);GO:0045893(positive regula…	04350(TGF-beta signaling pathway);04350(TGF-beta signaling pathway)	K06847	NA	repulsive guidance molecule BMP co-receptor b [Source:HGNC Symbol;Acc:HGNC:26896]	protein_coding;processed_transcript;retained_intron	3.93424	3.97558	6.0146	6.27047	0.643856	-0.63519	8.70903e-06	0.000651859	down	no
ENSG00000104490	NCALD	ENST00000524101;ENST00000520346;ENST00000524137;ENST00000523645;ENST00000220931;ENST00000311028;ENST00000522951;ENST00000395923;ENST00000518952;ENST00000522754;ENST00000523923;ENST00000518661;ENST00000521957;ENST00000519098;ENST00000517639;ENST00000521371;ENST00000519508;ENST00000522252	GO:0003073(regulation of systemic arterial blood pressure);GO:0003779(actin binding);GO:0005509(calcium ion binding);GO:0005515(protein binding);GO:0005622(intracellular);GO:0005829(cytosol);GO:0015631(tubulin binding);GO:0016192(vesicle-mediated transport);GO:0019722(calcium-mediated signaling);GO:0030130(clathrin coat of trans-Golgi network vesicle);GO:0030276(clathrin binding);GO:0043014(alpha…	04740(Olfactory transduction);04740(Olfactory transduction)	K19695	NA	neurocalcin delta [Source:HGNC Symbol;Acc:HGNC:7655]	processed_transcript;protein_coding;retained_intron	3.76467	3.36343	1.91122	2.15928	1.75116	0.808313	8.85763e-06	0.000661195	up	no
ENSG00000155792	DEPTOR	ENST00000286234;ENST00000518057;ENST00000523492	GO:0005515(protein binding);GO:0005622(intracellular);GO:0006469(negative regulation of protein kinase activity);GO:0032007(negative regulation of TOR signaling);GO:0035556(intracellular signal transduction);GO:0045792(negative regulation of cell size);GO:2001236(regulation of extrinsic apoptotic signaling pathway);GO:2001236(regulation of extrinsic apoptotic signaling pathway)	04140(Autophagy - animal);04150(mTOR signaling pathway);04150(mTOR signaling pathway)	K20402	NA	DEP domain containing MTOR interacting protein [Source:HGNC Symbol;Acc:HGNC:22953]	protein_coding;processed_transcript	1.81007	2.23494	0.662247	0.646721	3.09023	1.62771	9.00082e-06	0.000670077	up	yes
ENSG00000159461	AMFR	ENST00000565445;ENST00000290649;ENST00000568325;ENST00000566757;ENST00000566334;ENST00000492830;ENST00000563285;ENST00000568762	GO:0000151(ubiquitin ligase complex);GO:0000209(protein polyubiquitination);GO:0004842(ubiquitin-protein transferase activity);GO:0005515(protein binding);GO:0005634(nucleus);GO:0005737(cytoplasm);GO:0005783(endoplasmic reticulum);GO:0005789(endoplasmic reticulum membrane);GO:0005794(Golgi apparatus);GO:0005829(cytosol);GO:0006457(protein folding);GO:0006511(ubiquitin-dependent protein catabolic …	04141(Protein processing in endoplasmic reticulum);04141(Protein processing in endoplasmic reticulum)	NA	NA	autocrine motility factor receptor [Source:HGNC Symbol;Acc:HGNC:463]	protein_coding;retained_intron	6.3149	6.74155	11.1648	9.9691	0.617798	-0.694794	9.02627e-06	0.000670171	down	no
ENSG00000168496	FEN1	ENST00000535723;ENST00000535307;ENST00000305885	GO:0000287(magnesium ion binding);GO:0000724(double-strand break repair via homologous recombination);GO:0000784(nuclear chromosome, telomeric region);GO:0003677(DNA binding);GO:0003684(damaged DNA binding);GO:0003690(double-stranded DNA binding);GO:0003824(catalytic activity);GO:0004518(nuclease activity);GO:0004519(endonuclease activity);GO:0004523(RNA-DNA hybrid ribonuclease activity);GO:00045…	03030(DNA replication);03410(Base excision repair);03450(Non-homologous end-joining);03450(Non-homologous end-joining)	K04799	EC:3.-.-.-	flap structure-specific endonuclease 1 [Source:HGNC Symbol;Acc:HGNC:3650]	protein_coding	75.1949	73.5609	107.301	104.91	0.700979	-0.512557	9.08624e-06	0.000671406	down	no
ENSG00000188242	PP7080	ENST00000510604;ENST00000342584;ENST00000510714;ENST00000502511	NA	NA	NA	NA	uncharacterized LOC25845 [Source:NCBI gene (formerly Entrezgene);Acc:25845]	lncRNA	2.35908	1.76272	0.313189	0.670237	4.19127	2.06739	9.0914e-06	0.000671406	up	yes
ENSG00000128973	CLN6	ENST00000637450;ENST00000638076;ENST00000636674;ENST00000636964;ENST00000564752;ENST00000636212;ENST00000249806;ENST00000636314;ENST00000569336;ENST00000564846;ENST00000635754;ENST00000636020;ENST00000566347	GO:0001573(ganglioside metabolic process);GO:0005515(protein binding);GO:0005730(nucleolus);GO:0005769(early endosome);GO:0005783(endoplasmic reticulum);GO:0005788(endoplasmic reticulum lumen);GO:0005789(endoplasmic reticulum membrane);GO:0007040(lysosome organization);GO:0007042(lysosomal lumen acidification);GO:0007601(visual perception);GO:0008203(cholesterol metabolic process);GO:0016020(memb…	NA	K12359	NA	CLN6 transmembrane ER protein [Source:HGNC Symbol;Acc:HGNC:2077]	nonsense_mediated_decay;retained_intron;protein_coding	3.29947	4.37479	8.84476	6.61233	0.496488	-1.01017	9.14171e-06	0.000673326	down	yes
ENSG00000101412	E2F1	ENST00000343380	GO:0000077(DNA damage checkpoint);GO:0000083(regulation of transcription involved in G1/S transition of mitotic cell cycle);GO:0000122(negative regulation of transcription by RNA polymerase II);GO:0000790(nuclear chromatin);GO:0000976(transcription regulatory region sequence-specific DNA binding);GO:0000981(DNA-binding transcription factor activity, RNA polymerase II-specific);GO:0000987(cis-regu…	01522(Endocrine resistance);04110(Cell cycle);04137(Mitophagy - animal);04218(Cellular senescence);04934(Cushing syndrome);05160(Hepatitis C);05161(Hepatitis B);05163(Human cytomegalovirus infection);05165(Human papillomavirus infection);05166(Human T-cell leukemia virus 1 infection);05167(Kaposi sarcoma-associated herpesvirus infection);05169(Epstein-Barr virus infection);05200(Pathways in cance…	K17454	NA	E2F transcription factor 1 [Source:HGNC Symbol;Acc:HGNC:3113]	protein_coding	65.5554	65.7704	103.335	93.2083	0.668177	-0.581699	9.28266e-06	0.000681894	down	no
ENSG00000169032	MAP2K1	ENST00000425818;ENST00000307102	GO:0000165(MAPK cascade);GO:0000166(nucleotide binding);GO:0000187(activation of MAPK activity);GO:0004672(protein kinase activity);GO:0004674(protein serine/threonine kinase activity);GO:0004708(MAP kinase kinase activity);GO:0004712(protein serine/threonine/tyrosine kinase activity);GO:0004713(protein tyrosine kinase activity);GO:0005078(MAP-kinase scaffold activity);GO:0005515(protein binding)…	01521(EGFR tyrosine kinase inhibitor resistance);01522(Endocrine resistance);04010(MAPK signaling pathway);04012(ErbB signaling pathway);04014(Ras signaling pathway);04015(Rap1 signaling pathway);04022(cGMP-PKG signaling pathway);04024(cAMP signaling pathway);04062(Chemokine signaling pathway);04066(HIF-1 signaling pathway);04068(FoxO signaling pathway);04071(Sphingolipid signaling pathway);04072…	K04368	EC:2.7.12.2	mitogen-activated protein kinase kinase 1 [Source:HGNC Symbol;Acc:HGNC:6840]	retained_intron;protein_coding	15.4154	15.0779	22.6733	22.7083	0.67193	-0.573617	9.43719e-06	0.000691412	down	no
ENSG00000175573	C11orf68	ENST00000530188;ENST00000438576;ENST00000449692	GO:0003723(RNA binding);GO:0005515(protein binding);GO:0005515(protein binding)	NA	NA	NA	chromosome 11 open reading frame 68 [Source:HGNC Symbol;Acc:HGNC:28801]	protein_coding	49.7308	50.2061	79.4231	72.1732	0.659231	-0.601145	9.53669e-06	0.000696858	down	no
ENSG00000101871	MID1	ENST00000453318;ENST00000317552;ENST00000479925;ENST00000675073;ENST00000380785;ENST00000610939;ENST00000616003	GO:0000226(microtubule cytoskeleton organization);GO:0005515(protein binding);GO:0005737(cytoplasm);GO:0005819(spindle);GO:0005829(cytosol);GO:0005856(cytoskeleton);GO:0005874(microtubule);GO:0005875(microtubule associated complex);GO:0005881(cytoplasmic microtubule);GO:0007026(negative regulation of microtubule depolymerization);GO:0007389(pattern specification process);GO:0008017(microtubule bi…	04120(Ubiquitin mediated proteolysis);04120(Ubiquitin mediated proteolysis)	K08285	EC:2.3.2.27	midline 1 [Source:HGNC Symbol;Acc:HGNC:7095]	protein_coding;processed_transcript	0.9975	0.784963	1.61616	1.93017	0.502623	-0.992453	9.6937e-06	0.000706286	down	no
ENSG00000149503	INCENP	ENST00000394818;ENST00000528037;ENST00000278849	GO:0000070(mitotic sister chromatid segregation);GO:0000281(mitotic cytokinesis);GO:0000775(chromosome, centromeric region);GO:0000776(kinetochore);GO:0000777(condensed chromosome kinetochore);GO:0000793(condensed chromosome);GO:0000795(synaptonemal complex);GO:0000800(lateral element);GO:0000801(central element);GO:0005515(protein binding);GO:0005634(nucleus);GO:0005654(nucleoplasm);GO:0005694(c…	NA	K11515	NA	inner centromere protein [Source:HGNC Symbol;Acc:HGNC:6058]	protein_coding;retained_intron	11.766	11.7374	16.4167	18.2684	0.677621	-0.56145	9.71673e-06	0.000706286	down	no
ENSG00000112984	KIF20A	ENST00000502338;ENST00000394894;ENST00000503417;ENST00000511638	GO:0000166(nucleotide binding);GO:0000281(mitotic cytokinesis);GO:0001578(microtubule bundle formation);GO:0003774(motor activity);GO:0003777(microtubule motor activity);GO:0005515(protein binding);GO:0005524(ATP binding);GO:0005634(nucleus);GO:0005654(nucleoplasm);GO:0005737(cytoplasm);GO:0005794(Golgi apparatus);GO:0005819(spindle);GO:0005856(cytoskeleton);GO:0005871(kinesin complex);GO:0005874…	NA	K10402	NA	kinesin family member 20A [Source:HGNC Symbol;Acc:HGNC:9787]	nonsense_mediated_decay;protein_coding;retained_intron	41.6889	40.8593	55.0027	64.3104	0.691862	-0.531444	9.78863e-06	0.00070965	down	no
ENSG00000092820	EZR	ENST00000367075;ENST00000337147	GO:0000122(negative regulation of transcription by RNA polymerase II);GO:0001650(fibrillar center);GO:0001726(ruffle);GO:0001772(immunological synapse);GO:0001931(uropod);GO:0001951(intestinal D-glucose absorption);GO:0003376(sphingosine-1-phosphate receptor signaling pathway);GO:0003723(RNA binding);GO:0003779(actin binding);GO:0005515(protein binding);GO:0005615(extracellular space);GO:0005737(…	04530(Tight junction);04670(Leukocyte transendothelial migration);04810(Regulation of actin cytoskeleton);04971(Gastric acid secretion);05130(Pathogenic Escherichia coli infection);05205(Proteoglycans in cancer);05206(MicroRNAs in cancer);05206(MicroRNAs in cancer)	K08007	NA	ezrin [Source:HGNC Symbol;Acc:HGNC:12691]	protein_coding	19.4813	15.3771	26.8043	29.4017	0.62019	-0.689219	1.01723e-05	0.00073554	down	no
ENSG00000171067	C11orf24	ENST00000532969;ENST00000527280;ENST00000304271;ENST00000529339;ENST00000533310;ENST00000530166;ENST00000532534;ENST00000531745;ENST00000529590	GO:0005515(protein binding);GO:0005794(Golgi apparatus);GO:0005886(plasma membrane);GO:0016020(membrane);GO:0016021(integral component of membrane);GO:0016021(integral component of membrane)	NA	NA	NA	chromosome 11 open reading frame 24 [Source:HGNC Symbol;Acc:HGNC:1174]	processed_transcript;protein_coding;retained_intron	28.5602	31.174	44.052	44.0644	0.677901	-0.560853	1.0453e-05	0.000753866	down	no
ENSG00000120437	ACAT2	ENST00000467951;ENST00000367048;ENST00000472052	GO:0003824(catalytic activity);GO:0003985(acetyl-CoA C-acetyltransferase activity);GO:0003988(acetyl-CoA C-acyltransferase activity);GO:0005515(protein binding);GO:0005654(nucleoplasm);GO:0005730(nucleolus);GO:0005737(cytoplasm);GO:0005739(mitochondrion);GO:0005829(cytosol);GO:0006629(lipid metabolic process);GO:0006631(fatty acid metabolic process);GO:0006635(fatty acid beta-oxidation);GO:000669…	00071(Fatty acid degradation);00072(Synthesis and degradation of ketone bodies);00280(Valine, leucine and isoleucine degradation);00310(Lysine degradation);00380(Tryptophan metabolism);00620(Pyruvate metabolism);00630(Glyoxylate and dicarboxylate metabolism);00640(Propanoate metabolism);00650(Butanoate metabolism);00900(Terpenoid backbone biosynthesis);04975(Fat digestion and absorption);04975(Fa…	NA	NA	acetyl-CoA acetyltransferase 2 [Source:HGNC Symbol;Acc:HGNC:94]	processed_transcript;protein_coding	20.8533	23.392	34.1092	33.7686	0.651837	-0.617416	1.06071e-05	0.000762993	down	no
ENSG00000180198	RCC1	ENST00000398958;ENST00000419074;ENST00000649185;ENST00000427469;ENST00000373832;ENST00000486790;ENST00000430407;ENST00000411533;ENST00000434290;ENST00000429051;ENST00000478232;ENST00000373833;ENST00000373831	GO:0000082(G1/S transition of mitotic cell cycle);GO:0000785(chromatin);GO:0000790(nuclear chromatin);GO:0000794(condensed nuclear chromosome);GO:0003677(DNA binding);GO:0003682(chromatin binding);GO:0005085(guanyl-nucleotide exchange factor activity);GO:0005087(Ran guanyl-nucleotide exchange factor activity);GO:0005515(protein binding);GO:0005634(nucleus);GO:0005654(nucleoplasm);GO:0005694(chrom…	NA	NA	NA	regulator of chromosome condensation 1 [Source:HGNC Symbol;Acc:HGNC:1913]	protein_coding;processed_transcript;retained_intron	13.1989	10.9322	18.2581	19.6287	0.636927	-0.650801	1.08851e-05	0.000780967	down	no
ENSG00000104419	NDRG1	ENST00000522476;ENST00000414097;ENST00000521026;ENST00000518480;ENST00000675860;ENST00000522377;ENST00000521438;ENST00000522890;ENST00000521414;ENST00000675600;ENST00000518010;ENST00000521544;ENST00000522665;ENST00000675437;ENST00000523931;ENST00000675010;ENST00000521664;ENST00000674521;ENST00000676222;ENST00000676375;ENST00000523642;ENST00000522738;ENST00000675036;ENST00000674925;ENST00000675357…	GO:0005515(protein binding);GO:0005634(nucleus);GO:0005737(cytoplasm);GO:0005813(centrosome);GO:0005815(microtubule organizing center);GO:0005829(cytosol);GO:0005856(cytoskeleton);GO:0005874(microtubule);GO:0005886(plasma membrane);GO:0005912(adherens junction);GO:0007165(signal transduction);GO:0008017(microtubule binding);GO:0008285(negative regulation of cell population proliferation);GO:00100…	NA	K18266	NA	N-myc downstream regulated 1 [Source:HGNC Symbol;Acc:HGNC:7679]	protein_coding;retained_intron;nonsense_mediated_decay;processed_transcript	26.4607	25.2786	35.0276	36.5388	0.722955	-0.468023	1.09944e-05	0.00078677	down	no
ENSG00000278259	MYO19	ENST00000613551;ENST00000611125;ENST00000612097;ENST00000622055;ENST00000621550;ENST00000611063;ENST00000621344;ENST00000614416;ENST00000611622;ENST00000610992;ENST00000617189;ENST00000612392;ENST00000616207;ENST00000610576;ENST00000620943;ENST00000620567;ENST00000617167;ENST00000616159;ENST00000615902;ENST00000611794;ENST00000620413;ENST00000614623	GO:0000146(microfilament motor activity);GO:0000166(nucleotide binding);GO:0003774(motor activity);GO:0003779(actin binding);GO:0005515(protein binding);GO:0005524(ATP binding);GO:0005737(cytoplasm);GO:0005739(mitochondrion);GO:0005741(mitochondrial outer membrane);GO:0005829(cytosol);GO:0005856(cytoskeleton);GO:0007015(actin filament organization);GO:0015629(actin cytoskeleton);GO:0016020(membra…	NA	NA	NA	myosin XIX [Source:HGNC Symbol;Acc:HGNC:26234]	protein_coding;retained_intron;nonsense_mediated_decay;processed_transcript	3.27606	3.48072	5.03178	5.13687	0.664472	-0.58972	1.12022e-05	0.000799571	down	no
ENSG00000154493	C10orf90	ENST00000488181;ENST00000424927;ENST00000356858;ENST00000368674;ENST00000284694	GO:0000209(protein polyubiquitination);GO:0005654(nucleoplasm);GO:0005737(cytoplasm);GO:0005813(centrosome);GO:0005814(centriole);GO:0005815(microtubule organizing center);GO:0005829(cytosol);GO:0005856(cytoskeleton);GO:0005886(plasma membrane);GO:0008017(microtubule binding);GO:0015629(actin cytoskeleton);GO:0016567(protein ubiquitination);GO:0016740(transferase activity);GO:0046599(regulation o…	NA	K16773	NA	chromosome 10 open reading frame 90 [Source:HGNC Symbol;Acc:HGNC:26563]	protein_coding;processed_transcript	3.1685	2.67594	0.773268	1.42069	2.66388	1.41353	1.12469e-05	0.000800246	up	yes
ENSG00000115318	LOXL3	ENST00000393937;ENST00000413469;ENST00000470907;ENST00000264094;ENST00000481835;ENST00000409549;ENST00000409986;ENST00000420535;ENST00000484369	GO:0001837(epithelial to mesenchymal transition);GO:0001968(fibronectin binding);GO:0004720(protein-lysine 6-oxidase activity);GO:0005044(scavenger receptor activity);GO:0005507(copper ion binding);GO:0005515(protein binding);GO:0005576(extracellular region);GO:0005615(extracellular space);GO:0005634(nucleus);GO:0005737(cytoplasm);GO:0006897(endocytosis);GO:0006954(inflammatory response);GO:00160…	NA	K00280	EC:1.4.3.-	lysyl oxidase like 3 [Source:HGNC Symbol;Acc:HGNC:13869]	protein_coding;retained_intron;processed_transcript	89.2273	89.876	126.08	124.531	0.714666	-0.484659	1.12694e-05	0.000800246	down	no
ENSG00000171617	ENC1	ENST00000618628;ENST00000508331;ENST00000302351;ENST00000509284;ENST00000509127;ENST00000651128	GO:0000790(nuclear chromatin);GO:0003779(actin binding);GO:0005515(protein binding);GO:0005634(nucleus);GO:0005654(nucleoplasm);GO:0005730(nucleolus);GO:0005737(cytoplasm);GO:0005856(cytoskeleton);GO:0007275(multicellular organism development);GO:0007399(nervous system development);GO:0010499(proteasomal ubiquitin-independent protein catabolic process);GO:0010976(positive regulation of neuron pro…	NA	K10462	NA	ectodermal-neural cortex 1 [Source:HGNC Symbol;Acc:HGNC:3345]	protein_coding;processed_transcript	4.06044	3.66063	5.59473	6.82871	0.621492	-0.686192	1.14545e-05	0.000811306	down	no
ENSG00000123933	MXD4	ENST00000515378;ENST00000513372;ENST00000337190;ENST00000510822;ENST00000513380	GO:0000122(negative regulation of transcription by RNA polymerase II);GO:0000790(nuclear chromatin);GO:0000981(DNA-binding transcription factor activity, RNA polymerase II-specific);GO:0003677(DNA binding);GO:0005515(protein binding);GO:0005634(nucleus);GO:0046983(protein dimerization activity);GO:0046983(protein dimerization activity)	NA	K09114	NA	MAX dimerization protein 4 [Source:HGNC Symbol;Acc:HGNC:13906]	processed_transcript;retained_intron;protein_coding;nonsense_mediated_decay	11.8767	14.0622	7.84215	7.77137	1.66131	0.732322	1.17254e-05	0.000828375	up	no
ENSG00000156113	KCNMA1	ENST00000639601;ENST00000639913;ENST00000638506;ENST00000640969;ENST00000626620;ENST00000639120;ENST00000618048;ENST00000639282;ENST00000639716;ENST00000639321;ENST00000481070;ENST00000639851;ENST00000372443;ENST00000484343;ENST00000639657;ENST00000484507;ENST00000286627;ENST00000638531;ENST00000354353;ENST00000480683;ENST00000434208;ENST00000638514;ENST00000638632;ENST00000640386;ENST00000640311…	GO:0001666(response to hypoxia);GO:0003779(actin binding);GO:0005216(ion channel activity);GO:0005244(voltage-gated ion channel activity);GO:0005249(voltage-gated potassium channel activity);GO:0005267(potassium channel activity);GO:0005515(protein binding);GO:0005886(plasma membrane);GO:0005901(caveola);GO:0006811(ion transport);GO:0006813(potassium ion transport);GO:0006970(response to osmotic …	04022(cGMP-PKG signaling pathway);04270(Vascular smooth muscle contraction);04911(Insulin secretion);04924(Renin secretion);04970(Salivary secretion);04972(Pancreatic secretion);04972(Pancreatic secretion)	NA	NA	potassium calcium-activated channel subfamily M alpha 1 [Source:HGNC Symbol;Acc:HGNC:6284]	protein_coding;nonsense_mediated_decay;retained_intron;processed_transcript	2.22334	1.82889	3.10034	3.14544	0.648794	-0.624167	1.18199e-05	0.00083293	down	no
ENSG00000102034	ELF4	ENST00000615377;ENST00000335997;ENST00000308167	GO:0000790(nuclear chromatin);GO:0000978(RNA polymerase II cis-regulatory region sequence-specific DNA binding);GO:0000981(DNA-binding transcription factor activity, RNA polymerase II-specific);GO:0001228(DNA-binding transcription activator activity, RNA polymerase II-specific);GO:0001787(natural killer cell proliferation);GO:0001866(NK T cell proliferation);GO:0003677(DNA binding);GO:0003700(DNA…	NA	NA	NA	E74 like ETS transcription factor 4 [Source:HGNC Symbol;Acc:HGNC:3319]	protein_coding	7.76129	7.60515	11.8784	11.418	0.659606	-0.600324	1.20618e-05	0.000847816	down	no
ENSG00000007968	E2F2	ENST00000487237;ENST00000361729	GO:0000122(negative regulation of transcription by RNA polymerase II);GO:0000790(nuclear chromatin);GO:0000977(RNA polymerase II regulatory region sequence-specific DNA binding);GO:0000981(DNA-binding transcription factor activity, RNA polymerase II-specific);GO:0000987(cis-regulatory region sequence-specific DNA binding);GO:0001228(DNA-binding transcription activator activity, RNA polymerase II-…	01522(Endocrine resistance);04110(Cell cycle);04218(Cellular senescence);04934(Cushing syndrome);05160(Hepatitis C);05161(Hepatitis B);05163(Human cytomegalovirus infection);05166(Human T-cell leukemia virus 1 infection);05167(Kaposi sarcoma-associated herpesvirus infection);05169(Epstein-Barr virus infection);05200(Pathways in cancer);05206(MicroRNAs in cancer);05212(Pancreatic cancer);05214(Gli…	K09389	NA	E2F transcription factor 2 [Source:HGNC Symbol;Acc:HGNC:3114]	processed_transcript;protein_coding	6.26158	6.39611	9.4093	9.67672	0.663192	-0.592502	1.24479e-05	0.000872742	down	no
ENSG00000163545	NUAK2	ENST00000367157	GO:0000166(nucleotide binding);GO:0000287(magnesium ion binding);GO:0004672(protein kinase activity);GO:0004674(protein serine/threonine kinase activity);GO:0005515(protein binding);GO:0005524(ATP binding);GO:0005634(nucleus);GO:0005737(cytoplasm);GO:0006468(protein phosphorylation);GO:0006915(apoptotic process);GO:0016301(kinase activity);GO:0016310(phosphorylation);GO:0016740(transferase activi…	NA	K08800	EC:2.7.11.1	NUAK family kinase 2 [Source:HGNC Symbol;Acc:HGNC:29558]	protein_coding	1.32459	1.26293	2.82322	2.67682	0.470454	-1.08787	1.28152e-05	0.000896221	down	yes
ENSG00000087087	SRRT	ENST00000431645;ENST00000618262;ENST00000614484;ENST00000460194;ENST00000477529;ENST00000449389;ENST00000423692;ENST00000474896;ENST00000487311;ENST00000614370;ENST00000611405;ENST00000466432;ENST00000641476;ENST00000620394;ENST00000469602;ENST00000618411;ENST00000478693	GO:0000398(mRNA splicing, via spliceosome);GO:0003676(nucleic acid binding);GO:0003677(DNA binding);GO:0003723(RNA binding);GO:0005515(protein binding);GO:0005634(nucleus);GO:0005654(nucleoplasm);GO:0005737(cytoplasm);GO:0006355(regulation of transcription, DNA-templated);GO:0006397(mRNA processing);GO:0031047(gene silencing by RNA);GO:0031053(primary miRNA processing);GO:0032991(protein-containi…	NA	NA	NA	serrate, RNA effector molecule [Source:HGNC Symbol;Acc:HGNC:24101]	protein_coding;retained_intron;nonsense_mediated_decay	20.0424	19.3745	28.0187	28.1515	0.701739	-0.510993	1.29204e-05	0.000901302	down	no
ENSG00000033122	LRRC7	ENST00000370958;ENST00000651989;ENST00000310961;ENST00000565615;ENST00000609072;ENST00000607936	GO:0005515(protein binding);GO:0005654(nucleoplasm);GO:0005813(centrosome);GO:0005829(cytosol);GO:0005886(plasma membrane);GO:0005886(plasma membrane)	NA	NA	NA	leucine rich repeat containing 7 [Source:HGNC Symbol;Acc:HGNC:18531]	protein_coding;processed_transcript;retained_intron	0.00485072	0.00939333	0.0584285	0.0546553	0.12596	-2.98896	1.31469e-05	0.000914803	down	yes
ENSG00000076382	SPAG5	ENST00000584206;ENST00000581133;ENST00000378976;ENST00000321765;ENST00000536674;ENST00000582175;ENST00000580676;ENST00000580377;ENST00000578230;ENST00000577259;ENST00000580406;ENST00000580682;ENST00000578479;ENST00000580567	GO:0000070(mitotic sister chromatid segregation);GO:0000775(chromosome, centromeric region);GO:0000776(kinetochore);GO:0000777(condensed chromosome kinetochore);GO:0000922(spindle pole);GO:0005515(protein binding);GO:0005694(chromosome);GO:0005737(cytoplasm);GO:0005815(microtubule organizing center);GO:0005819(spindle);GO:0005856(cytoskeleton);GO:0005874(microtubule);GO:0007049(cell cycle);GO:000…	NA	K21764	NA	sperm associated antigen 5 [Source:HGNC Symbol;Acc:HGNC:13452]	protein_coding;retained_intron;nonsense_mediated_decay	9.56232	9.6342	13.2956	15.9063	0.657374	-0.605215	1.34408e-05	0.000931493	down	no
ENSG00000163346	PBXIP1	ENST00000490230;ENST00000498553;ENST00000493133;ENST00000368463;ENST00000368460	GO:0003714(transcription corepressor activity);GO:0005515(protein binding);GO:0005634(nucleus);GO:0005737(cytoplasm);GO:0005829(cytosol);GO:0005856(cytoskeleton);GO:0005874(microtubule);GO:0007275(multicellular organism development);GO:0016020(membrane);GO:0030154(cell differentiation);GO:0045892(negative regulation of transcription, DNA-templated);GO:2001106(regulation of Rho guanyl-nucleotide e…	NA	NA	NA	PBX homeobox interacting protein 1 [Source:HGNC Symbol;Acc:HGNC:21199]	nonsense_mediated_decay;processed_transcript;protein_coding	43.7338	45.8902	29.7163	27.0046	1.58009	0.660005	1.34541e-05	0.000931493	up	no
ENSG00000213928	IRF9	ENST00000324076;ENST00000561415;ENST00000559229;ENST00000561412;ENST00000560275;ENST00000396864;ENST00000560542;ENST00000560311;ENST00000560365;ENST00000557894;ENST00000559863;ENST00000561009	GO:0000790(nuclear chromatin);GO:0000976(transcription regulatory region sequence-specific DNA binding);GO:0000978(RNA polymerase II cis-regulatory region sequence-specific DNA binding);GO:0000981(DNA-binding transcription factor activity, RNA polymerase II-specific);GO:0002376(immune system process);GO:0003677(DNA binding);GO:0003700(DNA-binding transcription factor activity);GO:0005515(protein …	04217(Necroptosis);04380(Osteoclast differentiation);04621(NOD-like receptor signaling pathway);04625(C-type lectin receptor signaling pathway);04630(Jak-STAT signaling pathway);05160(Hepatitis C);05162(Measles);05164(Influenza A);05165(Human papillomavirus infection);05167(Kaposi sarcoma-associated herpesvirus infection);05168(Herpes simplex virus 1 infection);05169(Epstein-Barr virus infection)…	K04693	NA	interferon regulatory factor 9 [Source:HGNC Symbol;Acc:HGNC:6131]	protein_coding;retained_intron	3.17791	4.24625	1.24113	1.77668	2.46012	1.29873	1.35048e-05	0.000932674	up	yes
ENSG00000183722	LHFPL6	ENST00000648377;ENST00000379589	GO:0016020(membrane);GO:0016021(integral component of membrane);GO:0016021(integral component of membrane)	NA	NA	NA	LHFPL tetraspan subfamily member 6 [Source:HGNC Symbol;Acc:HGNC:6586]	nonsense_mediated_decay;protein_coding	4.68883	4.48681	7.01949	7.41391	0.635723	-0.65353	1.40741e-05	0.000969571	down	no
ENSG00000137834	SMAD6	ENST00000288840;ENST00000612349	GO:0000790(nuclear chromatin);GO:0000976(transcription regulatory region sequence-specific DNA binding);GO:0000978(RNA polymerase II cis-regulatory region sequence-specific DNA binding);GO:0000981(DNA-binding transcription factor activity, RNA polymerase II-specific);GO:0001657(ureteric bud development);GO:0003148(outflow tract septum morphogenesis);GO:0003170(heart valve development);GO:0003180(…	04350(TGF-beta signaling pathway);04350(TGF-beta signaling pathway)	K04677	NA	SMAD family member 6 [Source:HGNC Symbol;Acc:HGNC:6772]	protein_coding;processed_transcript	0.391178	0.208885	0.853569	0.989002	0.325666	-1.61853	1.49631e-05	0.00102826	down	yes
ENSG00000138678	GPAT3	ENST00000509044;ENST00000509412;ENST00000264409;ENST00000395226;ENST00000514309;ENST00000611707;ENST00000513683;ENST00000506766	GO:0003841(1-acylglycerol-3-phosphate O-acyltransferase activity);GO:0004366(glycerol-3-phosphate O-acyltransferase activity);GO:0005783(endoplasmic reticulum);GO:0005789(endoplasmic reticulum membrane);GO:0006629(lipid metabolic process);GO:0006654(phosphatidic acid biosynthetic process);GO:0008654(phospholipid biosynthetic process);GO:0016020(membrane);GO:0016021(integral component of membrane)…	00561(Glycerolipid metabolism);00564(Glycerophospholipid metabolism);00564(Glycerophospholipid metabolism)	K13506	EC:2.3.1.15	glycerol-3-phosphate acyltransferase 3 [Source:HGNC Symbol;Acc:HGNC:28157]	processed_transcript;protein_coding;retained_intron	5.27503	5.61981	8.18926	10.5948	0.580006	-0.785861	1.53551e-05	0.00105258	down	no
ENSG00000057019	DCBLD2	ENST00000449482;ENST00000326840;ENST00000496736;ENST00000326857;ENST00000494614;ENST00000460008;ENST00000470393;ENST00000469648;ENST00000479144	GO:0005515(protein binding);GO:0005887(integral component of plasma membrane);GO:0009986(cell surface);GO:0016020(membrane);GO:0016021(integral component of membrane);GO:0030308(negative regulation of cell growth);GO:0030522(intracellular receptor signaling pathway);GO:0042060(wound healing);GO:0042060(wound healing)	NA	NA	NA	discoidin, CUB and LCCL domain containing 2 [Source:HGNC Symbol;Acc:HGNC:24627]	protein_coding;retained_intron;processed_transcript	4.214	3.83376	5.6564	7.1659	0.627638	-0.671995	1.54325e-05	0.00105528	down	no
ENSG00000075624	ACTB	ENST00000675515;ENST00000674681;ENST00000477812;ENST00000646664;ENST00000432588;ENST00000464611;ENST00000414620;ENST00000493945;ENST00000443528;ENST00000646584;ENST00000480301;ENST00000462494;ENST00000642480;ENST00000645576;ENST00000417101	GO:0000079(regulation of cyclin-dependent protein serine/threonine kinase activity);GO:0000166(nucleotide binding);GO:0000790(nuclear chromatin);GO:0000978(RNA polymerase II cis-regulatory region sequence-specific DNA binding);GO:0001738(morphogenesis of a polarized epithelium);GO:0001895(retina homeostasis);GO:0005200(structural constituent of cytoskeleton);GO:0005515(protein binding);GO:0005524…	04015(Rap1 signaling pathway);04145(Phagosome);04210(Apoptosis);04390(Hippo signaling pathway);04510(Focal adhesion);04520(Adherens junction);04530(Tight junction);04611(Platelet activation);04670(Leukocyte transendothelial migration);04714(Thermogenesis);04810(Regulation of actin cytoskeleton);04919(Thyroid hormone signaling pathway);04921(Oxytocin signaling pathway);04971(Gastric acid secretion…	NA	NA	actin beta [Source:HGNC Symbol;Acc:HGNC:132]	protein_coding;retained_intron;processed_transcript	514.9	505.583	1074.47	742.708	0.561577	-0.832445	1.60753e-05	0.00109653	down	no
ENSG00000182481	KPNA2	ENST00000584026;ENST00000583269;ENST00000579754;ENST00000330459;ENST00000583392;ENST00000582898;ENST00000537025	GO:0000018(regulation of DNA recombination);GO:0000139(Golgi membrane);GO:0003723(RNA binding);GO:0005515(protein binding);GO:0005634(nucleus);GO:0005654(nucleoplasm);GO:0005737(cytoplasm);GO:0005783(endoplasmic reticulum);GO:0005789(endoplasmic reticulum membrane);GO:0005794(Golgi apparatus);GO:0005829(cytosol);GO:0006259(DNA metabolic process);GO:0006606(protein import into nucleus);GO:0006607(…	05164(Influenza A);05164(Influenza A)	K15043	NA	karyopherin subunit alpha 2 [Source:HGNC Symbol;Acc:HGNC:6395]	protein_coding;nonsense_mediated_decay;retained_intron;processed_transcript	83.3416	82.7071	110.166	141.357	0.660175	-0.59908	1.61409e-05	0.0010983	down	no
ENSG00000222041	CYTOR	ENST00000455131;ENST00000644040;ENST00000414584;ENST00000642796;ENST00000642451;ENST00000643589;ENST00000645138;ENST00000646386;ENST00000646636;ENST00000331944;ENST00000644577;ENST00000643321;ENST00000645257;ENST00000419680;ENST00000644552;ENST00000409139;ENST00000642293;ENST00000646865;ENST00000644478;ENST00000643509;ENST00000409898;ENST00000414030;ENST00000642872	NA	NA	NA	NA	cytoskeleton regulator RNA [Source:HGNC Symbol;Acc:HGNC:28717]	lncRNA	1.74633	1.71018	3.9983	2.70665	0.515515	-0.955913	1.67009e-05	0.00113361	down	no
ENSG00000138166	DUSP5	ENST00000369583;ENST00000468749	GO:0000165(MAPK cascade);GO:0000187(activation of MAPK activity);GO:0000188(inactivation of MAPK activity);GO:0001706(endoderm formation);GO:0004721(phosphoprotein phosphatase activity);GO:0004725(protein tyrosine phosphatase activity);GO:0005515(protein binding);GO:0005634(nucleus);GO:0005654(nucleoplasm);GO:0005737(cytoplasm);GO:0006470(protein dephosphorylation);GO:0008138(protein tyrosine/ser…	04010(MAPK signaling pathway);04010(MAPK signaling pathway)	K04459	3.1.3.48;EC:3.1.3.16	dual specificity phosphatase 5 [Source:HGNC Symbol;Acc:HGNC:3071]	protein_coding;processed_transcript	2.79648	3.16338	6.25389	5.48249	0.50781	-0.977639	1.67814e-05	0.00113629	down	no
ENSG00000164045	CDC25A	ENST00000351231;ENST00000459900;ENST00000302506;ENST00000443342;ENST00000437972	GO:0000079(regulation of cyclin-dependent protein serine/threonine kinase activity);GO:0000082(G1/S transition of mitotic cell cycle);GO:0000086(G2/M transition of mitotic cell cycle);GO:0004721(phosphoprotein phosphatase activity);GO:0004725(protein tyrosine phosphatase activity);GO:0005515(protein binding);GO:0005634(nucleus);GO:0005654(nucleoplasm);GO:0005737(cytoplasm);GO:0005829(cytosol);GO:…	04110(Cell cycle);04218(Cellular senescence);04914(Progesterone-mediated oocyte maturation);05206(MicroRNAs in cancer);05206(MicroRNAs in cancer)	NA	NA	cell division cycle 25A [Source:HGNC Symbol;Acc:HGNC:1725]	protein_coding;processed_transcript	3.19551	4.61758	7.11788	8.37569	0.504279	-0.987705	1.70474e-05	0.00115149	down	no
ENSG00000128191	DGCR8	ENST00000407755;ENST00000495826;ENST00000457069;ENST00000383024;ENST00000351989;ENST00000495351;ENST00000498171;ENST00000475941;ENST00000491892;ENST00000485802	GO:0003723(RNA binding);GO:0003725(double-stranded RNA binding);GO:0004525(ribonuclease III activity);GO:0005515(protein binding);GO:0005634(nucleus);GO:0005654(nucleoplasm);GO:0005730(nucleolus);GO:0005737(cytoplasm);GO:0010586(miRNA metabolic process);GO:0020037(heme binding);GO:0031053(primary miRNA processing);GO:0042802(identical protein binding);GO:0042803(protein homodimerization activity)…	NA	K18419	NA	DGCR8 microprocessor complex subunit [Source:HGNC Symbol;Acc:HGNC:2847]	protein_coding;retained_intron	4.59762	4.41147	6.47037	7.04835	0.666416	-0.585506	1.7699e-05	0.0011926	down	no
ENSG00000163017	ACTG2	ENST00000409731;ENST00000345517;ENST00000442912;ENST00000438902;ENST00000409624;ENST00000473016;ENST00000468543	GO:0000166(nucleotide binding);GO:0005524(ATP binding);GO:0005615(extracellular space);GO:0005737(cytoplasm);GO:0005829(cytosol);GO:0005856(cytoskeleton);GO:0005869(dynactin complex);GO:0006936(muscle contraction);GO:0010628(positive regulation of gene expression);GO:0015629(actin cytoskeleton);GO:0030027(lamellipodium);GO:0030175(filopodium);GO:0032982(myosin filament);GO:0044297(cell body);GO:0…	04270(Vascular smooth muscle contraction);04270(Vascular smooth muscle contraction)	NA	NA	actin gamma 2, smooth muscle [Source:HGNC Symbol;Acc:HGNC:145]	protein_coding;nonsense_mediated_decay;retained_intron	1.28122	1.69307	3.03222	3.34754	0.466208	-1.10095	1.77433e-05	0.00119267	down	yes
ENSG00000107957	SH3PXD2A	ENST00000355946;ENST00000369774	GO:0002020(protease binding);GO:0002102(podosome);GO:0005515(protein binding);GO:0005546(phosphatidylinositol-4,5-bisphosphate binding);GO:0005737(cytoplasm);GO:0005829(cytosol);GO:0006801(superoxide metabolic process);GO:0010314(phosphatidylinositol-5-phosphate binding);GO:0016176(superoxide-generating NADPH oxidase activator activity);GO:0030054(cell junction);GO:0030198(extracellular matrix or…	NA	NA	NA	SH3 and PX domains 2A [Source:HGNC Symbol;Acc:HGNC:23664]	protein_coding	12.5932	12.0905	16.4542	20.9015	0.660776	-0.597766	1.78277e-05	0.00119345	down	no
ENSG00000132481	TRIM47	ENST00000587339;ENST00000254816;ENST00000587774;ENST00000586495;ENST00000592942;ENST00000593089	GO:0004842(ubiquitin-protein transferase activity);GO:0005634(nucleus);GO:0005737(cytoplasm);GO:0005829(cytosol);GO:0008270(zinc ion binding);GO:0016567(protein ubiquitination);GO:0016740(transferase activity);GO:0046872(metal ion binding);GO:0046872(metal ion binding)	NA	K12023	NA	tripartite motif containing 47 [Source:HGNC Symbol;Acc:HGNC:19020]	nonsense_mediated_decay;protein_coding;retained_intron	15.4135	16.5445	25.6027	23.6138	0.649333	-0.622969	1.7841e-05	0.00119345	down	no
ENSG00000122966	CIT	ENST00000261833;ENST00000544588;ENST00000392520;ENST00000392521;ENST00000543239;ENST00000469414;ENST00000536008;ENST00000545913;ENST00000541841;ENST00000544800;ENST00000488203;ENST00000543324;ENST00000544872	GO:0000166(nucleotide binding);GO:0000278(mitotic cell cycle);GO:0000281(mitotic cytokinesis);GO:0004672(protein kinase activity);GO:0004674(protein serine/threonine kinase activity);GO:0005515(protein binding);GO:0005524(ATP binding);GO:0005737(cytoplasm);GO:0005829(cytosol);GO:0005856(cytoskeleton);GO:0006468(protein phosphorylation);GO:0007049(cell cycle);GO:0007275(multicellular organism deve…	NA	K16308	EC:2.7.11.1	citron rho-interacting serine/threonine kinase [Source:HGNC Symbol;Acc:HGNC:1985]	protein_coding;retained_intron;processed_transcript	2.97053	2.81601	4.05501	4.9799	0.640464	-0.64281	1.79978e-05	0.00120104	down	no
ENSG00000183048	SLC25A10	ENST00000331531;ENST00000570310;ENST00000574884;ENST00000574129;ENST00000573246;ENST00000545862;ENST00000571876;ENST00000350690	GO:0005310(dicarboxylic acid transmembrane transporter activity);GO:0005515(protein binding);GO:0005634(nucleus);GO:0005654(nucleoplasm);GO:0005739(mitochondrion);GO:0005743(mitochondrial inner membrane);GO:0006094(gluconeogenesis);GO:0006811(ion transport);GO:0006835(dicarboxylic acid transport);GO:0006839(mitochondrial transport);GO:0008272(sulfate transport);GO:0015116(sulfate transmembrane tr…	04964(Proximal tubule bicarbonate reclamation);04964(Proximal tubule bicarbonate reclamation)	NA	NA	solute carrier family 25 member 10 [Source:HGNC Symbol;Acc:HGNC:10980]	protein_coding;retained_intron;nonsense_mediated_decay	23.94	23.2001	44.8057	34.7758	0.59235	-0.755478	1.86721e-05	0.00124304	down	no
ENSG00000129250	KIF1C	ENST00000320785;ENST00000574165;ENST00000572959	GO:0000166(nucleotide binding);GO:0003723(RNA binding);GO:0003774(motor activity);GO:0003777(microtubule motor activity);GO:0005515(protein binding);GO:0005524(ATP binding);GO:0005737(cytoplasm);GO:0005783(endoplasmic reticulum);GO:0005794(Golgi apparatus);GO:0005856(cytoskeleton);GO:0005871(kinesin complex);GO:0005874(microtubule);GO:0006890(retrograde vesicle-mediated transport, Golgi to endopl…	NA	K10392	NA	kinesin family member 1C [Source:HGNC Symbol;Acc:HGNC:6317]	protein_coding;retained_intron	17.617	18.4467	27.8922	25.4508	0.676072	-0.564752	1.89728e-05	0.00126003	down	no
ENSG00000107485	GATA3	ENST00000379328;ENST00000481743	GO:0000122(negative regulation of transcription by RNA polymerase II);GO:0000790(nuclear chromatin);GO:0000902(cell morphogenesis);GO:0000976(transcription regulatory region sequence-specific DNA binding);GO:0000977(RNA polymerase II regulatory region sequence-specific DNA binding);GO:0000978(RNA polymerase II cis-regulatory region sequence-specific DNA binding);GO:0000981(DNA-binding transcripti…	04658(Th1 and Th2 cell differentiation);04659(Th17 cell differentiation);04928(Parathyroid hormone synthesis, secretion and action);05321(Inflammatory bowel disease (IBD));05321(Inflammatory bowel disease (IBD))	NA	NA	GATA binding protein 3 [Source:HGNC Symbol;Acc:HGNC:4172]	protein_coding	0.951661	0.41623	2.38978	2.352	0.288477	-1.79347	1.90683e-05	0.00126334	down	yes
ENSG00000093009	CDC45	ENST00000407835;ENST00000428937;ENST00000487669;ENST00000263201;ENST00000437685;ENST00000471470;ENST00000438587;ENST00000483431;ENST00000671972;ENST00000672837;ENST00000491520;ENST00000493724;ENST00000404724;ENST00000455750	GO:0000076(DNA replication checkpoint);GO:0000082(G1/S transition of mitotic cell cycle);GO:0000083(regulation of transcription involved in G1/S transition of mitotic cell cycle);GO:0000727(double-strand break repair via break-induced replication);GO:0003682(chromatin binding);GO:0003688(DNA replication origin binding);GO:0003697(single-stranded DNA binding);GO:0005515(protein binding);GO:0005634…	04110(Cell cycle);04110(Cell cycle)	K06628	NA	cell division cycle 45 [Source:HGNC Symbol;Acc:HGNC:1739]	protein_coding;nonsense_mediated_decay;retained_intron;processed_transcript	19.5858	16.9268	28.7242	27.251	0.6523	-0.616392	1.92349e-05	0.00127134	down	no
ENSG00000282458	WASH5P	ENST00000633719;ENST00000632089;ENST00000632506;ENST00000632292;ENST00000633742	NA	NA	NA	NA	WASP family homolog 5, pseudogene [Source:HGNC Symbol;Acc:HGNC:33884]	retained_intron;processed_transcript;transcribed_processed_pseudogene	0.308515	0.181819	0.704916	0.947285	0.296776	-1.75255	1.94291e-05	0.00128112	down	yes
ENSG00000073111	MCM2	ENST00000468414;ENST00000491422;ENST00000472731;ENST00000480910;ENST00000265056;ENST00000473785;ENST00000474964	GO:0000082(G1/S transition of mitotic cell cycle);GO:0000166(nucleotide binding);GO:0000727(double-strand break repair via break-induced replication);GO:0000784(nuclear chromosome, telomeric region);GO:0000785(chromatin);GO:0003677(DNA binding);GO:0003678(DNA helicase activity);GO:0003688(DNA replication origin binding);GO:0003697(single-stranded DNA binding);GO:0004386(helicase activity);GO:0005…	03030(DNA replication);04110(Cell cycle);04110(Cell cycle)	K02540	EC:3.6.4.12	minichromosome maintenance complex component 2 [Source:HGNC Symbol;Acc:HGNC:6944]	processed_transcript;protein_coding;retained_intron;nonsense_mediated_decay	42.8684	45.5396	64.9206	62.2207	0.695352	-0.524184	1.97342e-05	0.00129662	down	no
ENSG00000072864	NDE1	ENST00000572756;ENST00000675951;ENST00000573203;ENST00000577101;ENST00000675926;ENST00000572967;ENST00000675171;ENST00000396355;ENST00000396354;ENST00000674588;ENST00000576502;ENST00000573694;ENST00000574109;ENST00000574163	GO:0000086(G2/M transition of mitotic cell cycle);GO:0000132(establishment of mitotic spindle orientation);GO:0000775(chromosome, centromeric region);GO:0000776(kinetochore);GO:0000777(condensed chromosome kinetochore);GO:0001764(neuron migration);GO:0005515(protein binding);GO:0005694(chromosome);GO:0005737(cytoplasm);GO:0005813(centrosome);GO:0005815(microtubule organizing center);GO:0005819(sp…	NA	K16738	NA	nudE neurodevelopment protein 1 [Source:HGNC Symbol;Acc:HGNC:17619]	protein_coding;nonsense_mediated_decay;retained_intron	3.60726	4.37027	6.62058	6.47582	0.609139	-0.715157	1.97579e-05	0.00129662	down	no
ENSG00000105699	LSR	ENST00000360798;ENST00000354900;ENST00000621372;ENST00000602122;ENST00000597446	GO:0001889(liver development);GO:0005886(plasma membrane);GO:0016020(membrane);GO:0016021(integral component of membrane);GO:0019216(regulation of lipid metabolic process);GO:0034361(very-low-density lipoprotein particle);GO:0034362(low-density lipoprotein particle);GO:0035633(maintenance of permeability of blood-brain barrier);GO:0042627(chylomicron);GO:0060856(establishment of blood-brain barri…	NA	NA	NA	lipolysis stimulated lipoprotein receptor [Source:HGNC Symbol;Acc:HGNC:29572]	protein_coding;retained_intron	1.27547	1.3806	0.412929	0.376888	3.3629	1.74971	2.05121e-05	0.00134294	up	yes
ENSG00000116237	ICMT	ENST00000343813;ENST00000489498;ENST00000474756	GO:0003880(protein C-terminal carboxyl O-methyltransferase activity);GO:0004671(protein C-terminal S-isoprenylcysteine carboxyl O-methyltransferase activity);GO:0005515(protein binding);GO:0005783(endoplasmic reticulum);GO:0005789(endoplasmic reticulum membrane);GO:0006464(cellular protein modification process);GO:0006481(C-terminal protein methylation);GO:0006612(protein targeting to membrane);G…	00900(Terpenoid backbone biosynthesis);00900(Terpenoid backbone biosynthesis)	K00587	EC:2.1.1.100	isoprenylcysteine carboxyl methyltransferase [Source:HGNC Symbol;Acc:HGNC:5350]	protein_coding;nonsense_mediated_decay	30.4233	29.4216	40.1014	42.6202	0.72345	-0.467036	2.18276e-05	0.00142569	down	no
ENSG00000181588	MEX3D	ENST00000402693	GO:0003676(nucleic acid binding);GO:0003723(RNA binding);GO:0005634(nucleus);GO:0005737(cytoplasm);GO:0010609(mRNA localization resulting in posttranscriptional regulation of gene expression);GO:0035925(mRNA 3'-UTR AU-rich region binding);GO:0046872(metal ion binding);GO:0048471(perinuclear region of cytoplasm);GO:0061157(mRNA destabilization)	NA	K15686	EC:2.3.2.27	mex-3 RNA binding family member D [Source:HGNC Symbol;Acc:HGNC:16734]	protein_coding	9.29632	10.2499	15.1191	15.3504	0.6415	-0.64048	2.31491e-05	0.00150845	down	no
ENSG00000105379	ETFB	ENST00000593992;ENST00000354232;ENST00000309244;ENST00000594361;ENST00000596253	GO:0005515(protein binding);GO:0005739(mitochondrion);GO:0005759(mitochondrial matrix);GO:0009055(electron transfer activity);GO:0022900(electron transport chain);GO:0022904(respiratory electron transport chain);GO:0033539(fatty acid beta-oxidation using acyl-CoA dehydrogenase);GO:0055114(oxidation-reduction process);GO:0055114(oxidation-reduction process)	NA	K03521	NA	electron transfer flavoprotein subunit beta [Source:HGNC Symbol;Acc:HGNC:3482]	retained_intron;protein_coding	32.7638	35.1668	22.6817	20.1776	1.58497	0.664454	2.33174e-05	0.00151585	up	no
ENSG00000165304	MELK	ENST00000545008;ENST00000480021;ENST00000489766;ENST00000536987;ENST00000487398;ENST00000541717;ENST00000625974;ENST00000543751;ENST00000536860;ENST00000298048;ENST00000495529	GO:0000086(G2/M transition of mitotic cell cycle);GO:0000166(nucleotide binding);GO:0004672(protein kinase activity);GO:0004674(protein serine/threonine kinase activity);GO:0004715(non-membrane spanning protein tyrosine kinase activity);GO:0005509(calcium ion binding);GO:0005515(protein binding);GO:0005524(ATP binding);GO:0005634(nucleus);GO:0005737(cytoplasm);GO:0005886(plasma membrane);GO:00059…	NA	K08799	EC:2.7.11.1	maternal embryonic leucine zipper kinase [Source:HGNC Symbol;Acc:HGNC:16870]	protein_coding;retained_intron;processed_transcript;nonsense_mediated_decay	11.9986	12.3295	16.9797	21.0994	0.638882	-0.646378	2.42147e-05	0.00156894	down	no
ENSG00000164741	DLC1	ENST00000276297;ENST00000358919;ENST00000512044;ENST00000506171;ENST00000517868;ENST00000521730;ENST00000510250	GO:0001843(neural tube closure);GO:0003007(heart morphogenesis);GO:0005096(GTPase activator activity);GO:0005515(protein binding);GO:0005634(nucleus);GO:0005737(cytoplasm);GO:0005829(cytosol);GO:0005901(caveola);GO:0005925(focal adhesion);GO:0006915(apoptotic process);GO:0006919(activation of cysteine-type endopeptidase activity involved in apoptotic process);GO:0007165(signal transduction);GO:00…	NA	K20632	NA	DLC1 Rho GTPase activating protein [Source:HGNC Symbol;Acc:HGNC:2897]	protein_coding;processed_transcript;retained_intron	1.9566	1.61693	2.69749	3.83093	0.547381	-0.869382	2.42474e-05	0.00156894	down	no
ENSG00000159239	AC005041	ENST00000517883	NA	NA	NA	NA	novel protein	nonsense_mediated_decay	0.300793	0.059951	0.007054	0.001798	40.7528	5.34883	2.43396e-05	0.00157124	up	yes
ENSG00000125743	SNRPD2	ENST00000585392;ENST00000588599;ENST00000342669;ENST00000587367;ENST00000391932;ENST00000587579;ENST00000588301;ENST00000590212	GO:0000245(spliceosomal complex assembly);GO:0000387(spliceosomal snRNP assembly);GO:0000398(mRNA splicing, via spliceosome);GO:0003723(RNA binding);GO:0005515(protein binding);GO:0005634(nucleus);GO:0005654(nucleoplasm);GO:0005681(spliceosomal complex);GO:0005682(U5 snRNP);GO:0005685(U1 snRNP);GO:0005686(U2 snRNP);GO:0005687(U4 snRNP);GO:0005689(U12-type spliceosomal complex);GO:0005737(cytoplas…	03040(Spliceosome);03040(Spliceosome)	K11096	NA	small nuclear ribonucleoprotein D2 polypeptide [Source:HGNC Symbol;Acc:HGNC:11159]	protein_coding;processed_transcript	65.6709	51.3524	97.4408	89.755	0.625139	-0.677751	2.49181e-05	0.00160484	down	no
ENSG00000100162	CENPM	ENST00000402338;ENST00000396437;ENST00000402420;ENST00000407253;ENST00000215980;ENST00000472374;ENST00000460824;ENST00000404067	GO:0000775(chromosome, centromeric region);GO:0000776(kinetochore);GO:0000777(condensed chromosome kinetochore);GO:0005634(nucleus);GO:0005654(nucleoplasm);GO:0005694(chromosome);GO:0005737(cytoplasm);GO:0005829(cytosol);GO:0034080(CENP-A containing nucleosome assembly);GO:0034080(CENP-A containing nucleosome assembly)	NA	K11505	NA	centromere protein M [Source:HGNC Symbol;Acc:HGNC:18352]	protein_coding;retained_intron	17.2826	16.7898	28.3322	25.4538	0.633481	-0.658626	2.52767e-05	0.00162416	down	no
ENSG00000185361	TNFAIP8L1	ENST00000327473;ENST00000598107	GO:0005515(protein binding);GO:0005737(cytoplasm);GO:0032007(negative regulation of TOR signaling);GO:0042802(identical protein binding);GO:0042981(regulation of apoptotic process);GO:0042981(regulation of apoptotic process)	NA	NA	NA	TNF alpha induced protein 8 like 1 [Source:HGNC Symbol;Acc:HGNC:28279]	protein_coding;processed_transcript	4.36923	4.5103	6.72959	6.73468	0.659488	-0.600582	2.54397e-05	0.00163085	down	no
ENSG00000089335	ZNF302	ENST00000505242;ENST00000613363;ENST00000446502;ENST00000505365;ENST00000423823;ENST00000510002;ENST00000512455;ENST00000502743;ENST00000627982;ENST00000509196;ENST00000507959;ENST00000457781	GO:0003676(nucleic acid binding);GO:0003677(DNA binding);GO:0005515(protein binding);GO:0005634(nucleus);GO:0006355(regulation of transcription, DNA-templated);GO:0046872(metal ion binding);GO:0046872(metal ion binding)	05168(Herpes simplex virus 1 infection);05168(Herpes simplex virus 1 infection)	K09228	NA	zinc finger protein 302 [Source:HGNC Symbol;Acc:HGNC:13848]	protein_coding;retained_intron	0.896483	1.0652	1.8783	2.31415	0.467908	-1.0957	2.55046e-05	0.00163123	down	yes
ENSG00000131374	TBC1D5	ENST00000253692;ENST00000429383;ENST00000446818;ENST00000414318;ENST00000412981;ENST00000434420;ENST00000481396;ENST00000446863;ENST00000486224;ENST00000443499;ENST00000452492;ENST00000445294;ENST00000425944;ENST00000428355;ENST00000485432;ENST00000430169;ENST00000415814;ENST00000473612;ENST00000507877	GO:0002092(positive regulation of receptor internalization);GO:0005096(GTPase activator activity);GO:0005515(protein binding);GO:0005768(endosome);GO:0005776(autophagosome);GO:0005794(Golgi apparatus);GO:0005829(cytosol);GO:0006886(intracellular protein transport);GO:0006914(autophagy);GO:0010008(endosome membrane);GO:0015031(protein transport);GO:0016020(membrane);GO:0016236(macroautophagy);GO:0…	NA	K18469	NA	TBC1 domain family member 5 [Source:HGNC Symbol;Acc:HGNC:19166]	protein_coding;processed_transcript;nonsense_mediated_decay	1.61009	1.5071	2.35225	3.49992	0.532656	-0.908725	2.62135e-05	0.00167271	down	no
ENSG00000143367	TUFT1	ENST00000368848;ENST00000461859;ENST00000368849;ENST00000490156;ENST00000498606;ENST00000392712	GO:0005515(protein binding);GO:0005576(extracellular region);GO:0005737(cytoplasm);GO:0030282(bone mineralization);GO:0030345(structural constituent of tooth enamel);GO:0031214(biomineral tissue development);GO:0035556(intracellular signal transduction);GO:0042476(odontogenesis);GO:0042476(odontogenesis)	NA	NA	NA	tuftelin 1 [Source:HGNC Symbol;Acc:HGNC:12422]	protein_coding;retained_intron	3.83558	4.67742	8.40083	7.12824	0.548198	-0.867231	2.63343e-05	0.00167629	down	no
ENSG00000226784	PGAM4	ENST00000458128	GO:0003824(catalytic activity);GO:0004082(bisphosphoglycerate mutase activity);GO:0004619(phosphoglycerate mutase activity);GO:0006096(glycolytic process);GO:0016787(hydrolase activity);GO:0016853(isomerase activity);GO:0016868(intramolecular transferase activity, phosphotransferases);GO:0070062(extracellular exosome);GO:0097228(sperm principal piece);GO:1902093(positive regulation of flagellated…	00010(Glycolysis / Gluconeogenesis);00260(Glycine, serine and threonine metabolism);04922(Glucagon signaling pathway);05230(Central carbon metabolism in cancer)	K01834	EC:5.4.2.11	phosphoglycerate mutase family member 4 [Source:HGNC Symbol;Acc:HGNC:21731]	protein_coding	9.06296	10.2543	17.8073	15.727	0.576044	-0.795748	2.63906e-05	0.00167629	down	no
ENSG00000204634	TBC1D8	ENST00000485875;ENST00000481317;ENST00000409318;ENST00000494011;ENST00000473937;ENST00000376840	GO:0005096(GTPase activator activity);GO:0005515(protein binding);GO:0006886(intracellular protein transport);GO:0008015(blood circulation);GO:0008284(positive regulation of cell population proliferation);GO:0016020(membrane);GO:0017137(Rab GTPase binding);GO:0043547(positive regulation of GTPase activity);GO:0090630(activation of GTPase activity);GO:0090630(activation of GTPase activity)	NA	K19951	NA	TBC1 domain family member 8 [Source:HGNC Symbol;Acc:HGNC:17791]	retained_intron;processed_transcript;protein_coding	4.58376	4.12271	2.49239	2.62546	1.7012	0.76655	2.73352e-05	0.00173232	up	no
ENSG00000168389	MFSD2A	ENST00000372809;ENST00000420632;ENST00000481612;ENST00000372811;ENST00000459917;ENST00000480630;ENST00000491515	GO:0003406(retinal pigment epithelium development);GO:0005324(long-chain fatty acid transporter activity);GO:0005548(phospholipid transporter activity);GO:0005783(endoplasmic reticulum);GO:0005789(endoplasmic reticulum membrane);GO:0005886(plasma membrane);GO:0005887(integral component of plasma membrane);GO:0006656(phosphatidylcholine biosynthetic process);GO:0006869(lipid transport);GO:0007420(…	NA	NA	NA	major facilitator superfamily domain containing 2A [Source:HGNC Symbol;Acc:HGNC:25897]	protein_coding;processed_transcript	2.13438	1.76382	3.88415	3.56495	0.523312	-0.934257	2.76441e-05	0.00174789	down	no
ENSG00000170734	POLH	ENST00000443535;ENST00000372236;ENST00000372226	GO:0000731(DNA synthesis involved in DNA repair);GO:0003677(DNA binding);GO:0003684(damaged DNA binding);GO:0003887(DNA-directed DNA polymerase activity);GO:0005515(protein binding);GO:0005634(nucleus);GO:0005654(nucleoplasm);GO:0005657(replication fork);GO:0005829(cytosol);GO:0006260(DNA replication);GO:0006281(DNA repair);GO:0006282(regulation of DNA repair);GO:0006290(pyrimidine dimer repair);…	01524(Platinum drug resistance);03460(Fanconi anemia pathway);03460(Fanconi anemia pathway)	K03509	EC:2.7.7.7	DNA polymerase eta [Source:HGNC Symbol;Acc:HGNC:9181]	protein_coding	3.95116	3.57079	5.47746	5.87024	0.662861	-0.593222	2.85345e-05	0.00180008	down	no
ENSG00000271425	NBPF10	ENST00000583866	GO:0016020(membrane);GO:0016021(integral component of membrane)	NA	NA	NA	NBPF member 10 [Source:HGNC Symbol;Acc:HGNC:31992]	protein_coding	0.591208	0.589158	0.969371	1.2002	0.544055	-0.878176	2.91116e-05	0.00183116	down	no
ENSG00000103187	COTL1	ENST00000564662;ENST00000262428;ENST00000567278;ENST00000567786;ENST00000561707	GO:0003779(actin binding);GO:0005515(protein binding);GO:0005576(extracellular region);GO:0005634(nucleus);GO:0005737(cytoplasm);GO:0005829(cytosol);GO:0005856(cytoskeleton);GO:0005884(actin filament);GO:0005886(plasma membrane);GO:0008150(biological_process);GO:0019899(enzyme binding);GO:0030833(regulation of actin filament polymerization);GO:0030864(cortical actin cytoskeleton);GO:0034774(secre…	NA	NA	NA	coactosin like F-actin binding protein 1 [Source:HGNC Symbol;Acc:HGNC:18304]	retained_intron;protein_coding;processed_transcript	47.393	43.4573	71.8196	63.1707	0.673013	-0.571294	2.9189e-05	0.00183116	down	no
ENSG00000197879	MYO1C	ENST00000573853;ENST00000575158;ENST00000646049;ENST00000574308;ENST00000575011;ENST00000571851;ENST00000575864;ENST00000571615;ENST00000545534;ENST00000648446;ENST00000575335;ENST00000361007;ENST00000576822;ENST00000648651;ENST00000572615;ENST00000573961;ENST00000574341;ENST00000570490	GO:0000146(microfilament motor activity);GO:0000166(nucleotide binding);GO:0001726(ruffle);GO:0003774(motor activity);GO:0003779(actin binding);GO:0005102(signaling receptor binding);GO:0005515(protein binding);GO:0005516(calmodulin binding);GO:0005524(ATP binding);GO:0005634(nucleus);GO:0005643(nuclear pore);GO:0005654(nucleoplasm);GO:0005730(nucleolus);GO:0005737(cytoplasm);GO:0005829(cytosol);…	NA	K10356	NA	myosin IC [Source:HGNC Symbol;Acc:HGNC:7597]	protein_coding;retained_intron;nonsense_mediated_decay;processed_transcript	38.5448	39.3522	55.2769	53.4692	0.71632	-0.481324	2.92256e-05	0.00183116	down	no
ENSG00000108821	COL1A1	ENST00000471344;ENST00000494334;ENST00000225964;ENST00000495677;ENST00000510710;ENST00000507689;ENST00000486572;ENST00000504289;ENST00000511732;ENST00000476387;ENST00000485870;ENST00000463440	GO:0001501(skeletal system development);GO:0001503(ossification);GO:0001568(blood vessel development);GO:0001649(osteoblast differentiation);GO:0001957(intramembranous ossification);GO:0001958(endochondral ossification);GO:0002020(protease binding);GO:0005201(extracellular matrix structural constituent);GO:0005515(protein binding);GO:0005576(extracellular region);GO:0005581(collagen trimer);GO:00…	04151(PI3K-Akt signaling pathway);04510(Focal adhesion);04512(ECM-receptor interaction);04611(Platelet activation);04926(Relaxin signaling pathway);04933(AGE-RAGE signaling pathway in diabetic complications);04974(Protein digestion and absorption);05146(Amoebiasis);05165(Human papillomavirus infection);05165(Human papillomavirus infection)	K06236	NA	collagen type I alpha 1 chain [Source:HGNC Symbol;Acc:HGNC:2197]	retained_intron;protein_coding	1.46858	1.49369	2.473	2.4326	0.603854	-0.727728	2.96446e-05	0.00185322	down	no
ENSG00000129048	ACKR4	ENST00000249887	GO:0004930(G protein-coupled receptor activity);GO:0004950(chemokine receptor activity);GO:0005044(scavenger receptor activity);GO:0005515(protein binding);GO:0005768(endosome);GO:0005769(early endosome);GO:0005886(plasma membrane);GO:0005887(integral component of plasma membrane);GO:0006897(endocytosis);GO:0006935(chemotaxis);GO:0006955(immune response);GO:0007165(signal transduction);GO:0007186…	04060(Cytokine-cytokine receptor interaction)	K04186	NA	atypical chemokine receptor 4 [Source:HGNC Symbol;Acc:HGNC:1611]	protein_coding	6.18155	8.11971	3.46313	3.65749	2.00843	1.00607	3.02853e-05	0.00188626	up	yes
ENSG00000142634	EFHD2	ENST00000375980;ENST00000445566	GO:0005509(calcium ion binding);GO:0016020(membrane);GO:0045121(membrane raft);GO:0045296(cadherin binding);GO:0046872(metal ion binding);GO:0046872(metal ion binding)	NA	NA	NA	EF-hand domain family member D2 [Source:HGNC Symbol;Acc:HGNC:28670]	protein_coding	33.9286	36.1085	57.0112	49.9856	0.654572	-0.611375	3.03452e-05	0.00188626	down	no
ENSG00000106615	RHEB	ENST00000470072;ENST00000482053;ENST00000262187;ENST00000470370;ENST00000478470;ENST00000472642;ENST00000496004	GO:0000139(Golgi membrane);GO:0000166(nucleotide binding);GO:0000287(magnesium ion binding);GO:0003924(GTPase activity);GO:0005515(protein binding);GO:0005525(GTP binding);GO:0005681(spliceosomal complex);GO:0005737(cytoplasm);GO:0005765(lysosomal membrane);GO:0005783(endoplasmic reticulum);GO:0005789(endoplasmic reticulum membrane);GO:0005794(Golgi apparatus);GO:0005829(cytosol);GO:0005886(plasm…	04072(Phospholipase D signaling pathway);04140(Autophagy - animal);04150(mTOR signaling pathway);04151(PI3K-Akt signaling pathway);04152(AMPK signaling pathway);04211(Longevity regulating pathway);04218(Cellular senescence);04714(Thermogenesis);04910(Insulin signaling pathway);04919(Thyroid hormone signaling pathway);05163(Human cytomegalovirus infection);05165(Human papillomavirus infection);051…	K07208	NA	Ras homolog, mTORC1 binding [Source:HGNC Symbol;Acc:HGNC:10011]	retained_intron;protein_coding;nonsense_mediated_decay	27.7386	25.4947	38.9902	37.6026	0.695017	-0.524879	3.03774e-05	0.00188626	down	no
ENSG00000178922	HYI	ENST00000469587;ENST00000372433;ENST00000372434;ENST00000487366;ENST00000486909;ENST00000372427;ENST00000583037;ENST00000372425;ENST00000372432;ENST00000470662;ENST00000496142;ENST00000483618;ENST00000372430	GO:0003674(molecular_function);GO:0005515(protein binding);GO:0005575(cellular_component);GO:0008150(biological_process);GO:0008903(hydroxypyruvate isomerase activity);GO:0016853(isomerase activity);GO:0046487(glyoxylate metabolic process);GO:0046487(glyoxylate metabolic process)	00630(Glyoxylate and dicarboxylate metabolism);00630(Glyoxylate and dicarboxylate metabolism)	K01816	EC:5.3.1.22	hydroxypyruvate isomerase (putative) [Source:HGNC Symbol;Acc:HGNC:26948]	retained_intron;protein_coding	11.9022	11.0013	20.1	17.12	0.615356	-0.700508	3.0516e-05	0.00189005	down	no
ENSG00000071539	TRIP13	ENST00000510412;ENST00000166345;ENST00000508430;ENST00000512024;ENST00000508456	GO:0000166(nucleotide binding);GO:0001556(oocyte maturation);GO:0001673(male germ cell nucleus);GO:0003712(transcription coregulator activity);GO:0005515(protein binding);GO:0005524(ATP binding);GO:0005634(nucleus);GO:0005694(chromosome);GO:0006302(double-strand break repair);GO:0006366(transcription by RNA polymerase II);GO:0007094(mitotic spindle assembly checkpoint);GO:0007130(synaptonemal com…	NA	K22399	NA	thyroid hormone receptor interactor 13 [Source:HGNC Symbol;Acc:HGNC:12307]	processed_transcript;protein_coding;retained_intron	9.31324	7.35887	12.7057	15.0534	0.600599	-0.735526	3.0575e-05	0.00189005	down	no
ENSG00000229927	RHEBP1	ENST00000448647	NA	NA	NA	NA	RHEB pseudogene 1 [Source:HGNC Symbol;Acc:HGNC:10010]	processed_pseudogene	17.9136	9.30515	30.6419	37.3241	0.400476	-1.32021	3.1005e-05	0.00191237	down	yes
ENSG00000089847	ANKRD24	ENST00000600132	GO:0005515(protein binding)	NA	NA	NA	ankyrin repeat domain 24 [Source:HGNC Symbol;Acc:HGNC:29424]	protein_coding	0.107889	0.147549	0	0	1277.19	10.3188	3.14863e-05	0.00193774	up	yes
ENSG00000132688	NES	ENST00000368223	GO:0000086(G2/M transition of mitotic cell cycle);GO:0003674(molecular_function);GO:0005515(protein binding);GO:0005737(cytoplasm);GO:0005882(intermediate filament);GO:0007275(multicellular organism development);GO:0007399(nervous system development);GO:0007417(central nervous system development);GO:0007420(brain development);GO:0019215(intermediate filament binding);GO:0030844(positive regulatio…	NA	K07609	NA	nestin [Source:HGNC Symbol;Acc:HGNC:7756]	protein_coding	93.6996	91.2448	119.007	133.126	0.733519	-0.447094	3.16636e-05	0.00194433	down	no
ENSG00000110237	ARHGEF17	ENST00000263674;ENST00000536481;ENST00000537198;ENST00000543530;ENST00000544519;ENST00000536170	GO:0005085(guanyl-nucleotide exchange factor activity);GO:0005089(Rho guanyl-nucleotide exchange factor activity);GO:0005515(protein binding);GO:0005829(cytosol);GO:0007186(G protein-coupled receptor signaling pathway);GO:0030036(actin cytoskeleton organization);GO:0043065(positive regulation of apoptotic process);GO:0051056(regulation of small GTPase mediated signal transduction);GO:0051056(regu…	NA	K20689	NA	Rho guanine nucleotide exchange factor 17 [Source:HGNC Symbol;Acc:HGNC:21726]	protein_coding;retained_intron;processed_transcript	5.35056	6.10203	8.09692	9.42429	0.653642	-0.613428	3.18776e-05	0.00195314	down	no
ENSG00000115758	ODC1	ENST00000443218;ENST00000446285;ENST00000234111;ENST00000405333	GO:0001822(kidney development);GO:0003824(catalytic activity);GO:0004586(ornithine decarboxylase activity);GO:0005515(protein binding);GO:0005575(cellular_component);GO:0005737(cytoplasm);GO:0005829(cytosol);GO:0006521(regulation of cellular amino acid metabolic process);GO:0006595(polyamine metabolic process);GO:0006596(polyamine biosynthetic process);GO:0008284(positive regulation of cell popul…	00330(Arginine and proline metabolism);00480(Glutathione metabolism);00480(Glutathione metabolism)	K01581	EC:4.1.1.17	ornithine decarboxylase 1 [Source:HGNC Symbol;Acc:HGNC:8109]	protein_coding;processed_transcript	31.3127	28.1135	44.2024	42.42	0.686037	-0.543642	3.26453e-05	0.00199576	down	no
ENSG00000284969	AL049629	ENST00000527926;ENST00000533181;ENST00000534312;ENST00000525763	GO:0001971(negative regulation of activation of membrane attack complex);GO:0005886(plasma membrane);GO:0016020(membrane);GO:0031225(anchored component of membrane);GO:0031225(anchored component of membrane)	NA	NA	NA	novel protein	nonsense_mediated_decay;protein_coding	1.4083	1.69254	4.26899	4.80961	0.341554	-1.54981	3.29495e-05	0.00200992	down	yes
ENSG00000127589	TUBBP1	ENST00000518096;ENST00000248151	NA	NA	NA	NA	tubulin beta pseudogene 1 [Source:HGNC Symbol;Acc:HGNC:12414]	processed_transcript;transcribed_processed_pseudogene	7.69831	6.75131	12.5864	12.1918	0.58316	-0.778037	3.31632e-05	0.00201851	down	no
ENSG00000143398	PIP5K1A	ENST00000441902;ENST00000368888;ENST00000460157;ENST00000461816;ENST00000454769;ENST00000349792;ENST00000447555;ENST00000468772;ENST00000409426;ENST00000486866;ENST00000481713;ENST00000464105;ENST00000368890;ENST00000489625	GO:0000166(nucleotide binding);GO:0001726(ruffle);GO:0005515(protein binding);GO:0005524(ATP binding);GO:0005634(nucleus);GO:0005654(nucleoplasm);GO:0005737(cytoplasm);GO:0005829(cytosol);GO:0005847(mRNA cleavage and polyadenylation specificity factor complex);GO:0005886(plasma membrane);GO:0005925(focal adhesion);GO:0006650(glycerophospholipid metabolic process);GO:0006661(phosphatidylinositol b…	00562(Inositol phosphate metabolism);04070(Phosphatidylinositol signaling system);04072(Phospholipase D signaling pathway);04144(Endocytosis);04666(Fc gamma R-mediated phagocytosis);04810(Regulation of actin cytoskeleton);05231(Choline metabolism in cancer);05231(Choline metabolism in cancer)	NA	NA	phosphatidylinositol-4-phosphate 5-kinase type 1 alpha [Source:HGNC Symbol;Acc:HGNC:8994]	protein_coding;retained_intron;nonsense_mediated_decay;processed_transcript	13.1087	12.7289	17.3261	19.3014	0.705415	-0.503455	3.42488e-05	0.00208001	down	no
ENSG00000111665	CDCA3	ENST00000422785;ENST00000540683;ENST00000229265;ENST00000535406;ENST00000545368;ENST00000536241;ENST00000446553;ENST00000604599;ENST00000535871;ENST00000538862;ENST00000603043	GO:0005515(protein binding);GO:0005737(cytoplasm);GO:0005829(cytosol);GO:0005912(adherens junction);GO:0007049(cell cycle);GO:0008150(biological_process);GO:0016567(protein ubiquitination);GO:0051301(cell division);GO:0051301(cell division)	NA	NA	NA	cell division cycle associated 3 [Source:HGNC Symbol;Acc:HGNC:14624]	protein_coding;processed_transcript;retained_intron	7.12722	6.75166	12.6426	10.2247	0.606932	-0.720393	3.46615e-05	0.00210047	down	no
ENSG00000283189	AC104452	ENST00000638014;ENST00000637088;ENST00000636461	GO:0004047(aminomethyltransferase activity);GO:0005515(protein binding);GO:0005654(nucleoplasm);GO:0005739(mitochondrion);GO:0006546(glycine catabolic process);GO:0008483(transaminase activity);GO:0016740(transferase activity);GO:0016740(transferase activity)	NA	NA	NA	novel protein	nonsense_mediated_decay;retained_intron	0.117771	0.387364	0.0121538	0.0246883	13.7108	3.77724	3.49053e-05	0.00210954	up	yes
ENSG00000171241	SHCBP1	ENST00000569702;ENST00000566016;ENST00000565887;ENST00000303383;ENST00000567698;ENST00000563219;ENST00000564272	GO:0005515(protein binding);GO:0005737(cytoplasm);GO:0005819(spindle);GO:0005856(cytoskeleton);GO:0008543(fibroblast growth factor receptor signaling pathway);GO:0030496(midbody);GO:0042169(SH2 domain binding);GO:2000177(regulation of neural precursor cell proliferation);GO:2000177(regulation of neural precursor cell proliferation)	NA	NA	NA	SHC binding and spindle associated 1 [Source:HGNC Symbol;Acc:HGNC:29547]	protein_coding;retained_intron;processed_transcript	5.71123	5.24897	7.69151	8.8769	0.661512	-0.596161	3.49634e-05	0.00210954	down	no
ENSG00000196923	PDLIM7	ENST00000493815;ENST00000506161;ENST00000505074;ENST00000503346;ENST00000506537;ENST00000504380;ENST00000355841;ENST00000504318;ENST00000355572;ENST00000505746;ENST00000463411;ENST00000486828;ENST00000393551;ENST00000393546	GO:0001503(ossification);GO:0001725(stress fiber);GO:0001726(ruffle);GO:0003779(actin binding);GO:0005515(protein binding);GO:0005654(nucleoplasm);GO:0005737(cytoplasm);GO:0005829(cytosol);GO:0005856(cytoskeleton);GO:0005912(adherens junction);GO:0005925(focal adhesion);GO:0006898(receptor-mediated endocytosis);GO:0007275(multicellular organism development);GO:0007411(axon guidance);GO:0007507(he…	NA	NA	NA	PDZ and LIM domain 7 [Source:HGNC Symbol;Acc:HGNC:22958]	nonsense_mediated_decay;protein_coding;retained_intron;processed_transcript	12.3648	12.065	20.7536	17.5734	0.637402	-0.649724	3.5058e-05	0.00211065	down	no
ENSG00000196227	FAM217B	ENST00000469084;ENST00000360816;ENST00000421092	GO:0005515(protein binding);GO:0005654(nucleoplasm);GO:0005829(cytosol);GO:0005829(cytosol)	NA	NA	NA	family with sequence similarity 217 member B [Source:HGNC Symbol;Acc:HGNC:16170]	processed_transcript;protein_coding	0.426768	0.545755	1.69152	1.09515	0.348991	-1.51874	3.51568e-05	0.002112	down	yes
ENSG00000241728	AP001062	ENST00000422357	NA	NA	NA	NA	novel transcript, sense overlapping C21orf2	lncRNA	0	0	0.807781	0.526022	0.000149947	-12.7033	3.60416e-05	0.00216046	down	yes
ENSG00000048828	FAM120A	ENST00000427765;ENST00000375389;ENST00000277165;ENST00000652239;ENST00000446420	GO:0003723(RNA binding);GO:0005634(nucleus);GO:0005737(cytoplasm);GO:0005829(cytosol);GO:0005886(plasma membrane);GO:0016020(membrane);GO:0042025(host cell nucleus);GO:0042025(host cell nucleus)	NA	NA	NA	family with sequence similarity 120A [Source:HGNC Symbol;Acc:HGNC:13247]	protein_coding	6.92388	6.80136	9.29284	11.4326	0.662242	-0.594569	3.64919e-05	0.00218274	down	no
ENSG00000162545	CAMK2N1	ENST00000375078;ENST00000489020	GO:0003084(positive regulation of systemic arterial blood pressure);GO:0004860(protein kinase inhibitor activity);GO:0005575(cellular_component);GO:0006469(negative regulation of protein kinase activity);GO:0008285(negative regulation of cell population proliferation);GO:0008427(calcium-dependent protein kinase inhibitor activity);GO:0010628(positive regulation of gene expression);GO:0014069(post…	NA	NA	NA	calcium/calmodulin dependent protein kinase II inhibitor 1 [Source:HGNC Symbol;Acc:HGNC:24190]	protein_coding;processed_transcript	16.9558	15.8043	23.8269	23.9944	0.685053	-0.545713	3.70984e-05	0.00221423	down	no
ENSG00000189159	JPT1	ENST00000304834;ENST00000584079;ENST00000581874;ENST00000409753;ENST00000476258;ENST00000356033;ENST00000481094	GO:0005515(protein binding);GO:0005634(nucleus);GO:0005654(nucleoplasm);GO:0005730(nucleolus);GO:0005737(cytoplasm);GO:0031965(nuclear membrane);GO:0031965(nuclear membrane)	NA	NA	NA	Jupiter microtubule associated homolog 1 [Source:HGNC Symbol;Acc:HGNC:14569]	nonsense_mediated_decay;processed_transcript;protein_coding;retained_intron	19.9694	19.9124	33.7062	28.3991	0.642165	-0.638984	3.7511e-05	0.00223404	down	no
ENSG00000143127	ITGA10	ENST00000468261;ENST00000369304;ENST00000539363;ENST00000481236	GO:0005518(collagen binding);GO:0005886(plasma membrane);GO:0007155(cell adhesion);GO:0007160(cell-matrix adhesion);GO:0007229(integrin-mediated signaling pathway);GO:0008305(integrin complex);GO:0016020(membrane);GO:0016021(integral component of membrane);GO:0030198(extracellular matrix organization);GO:0034680(integrin alpha10-beta1 complex);GO:0046872(metal ion binding);GO:0098639(collagen bin…	04151(PI3K-Akt signaling pathway);04510(Focal adhesion);04512(ECM-receptor interaction);04810(Regulation of actin cytoskeleton);05165(Human papillomavirus infection);05410(Hypertrophic cardiomyopathy (HCM));05412(Arrhythmogenic right ventricular cardiomyopathy (ARVC));05414(Dilated cardiomyopathy (DCM));05414(Dilated cardiomyopathy (DCM))	K06586	NA	integrin subunit alpha 10 [Source:HGNC Symbol;Acc:HGNC:6135]	retained_intron;protein_coding;processed_transcript	1.91418	1.87956	0.969452	0.770765	2.18004	1.12435	3.83568e-05	0.00227951	up	yes
ENSG00000139218	SCAF11	ENST00000549162;ENST00000547654;ENST00000550629;ENST00000546534;ENST00000266589;ENST00000369367;ENST00000395454;ENST00000474828;ENST00000395453;ENST00000550893;ENST00000547950;ENST00000465950;ENST00000547018;ENST00000551391	GO:0000245(spliceosomal complex assembly);GO:0000375(RNA splicing, via transesterification reactions);GO:0003723(RNA binding);GO:0005515(protein binding);GO:0005634(nucleus);GO:0005654(nucleoplasm);GO:0005730(nucleolus);GO:0006397(mRNA processing);GO:0008380(RNA splicing);GO:0016604(nuclear body);GO:0046872(metal ion binding);GO:0046872(metal ion binding)	NA	NA	NA	SR-related CTD associated factor 11 [Source:HGNC Symbol;Acc:HGNC:10784]	protein_coding;processed_transcript;retained_intron;non_stop_decay	2.06855	2.05028	0.894049	1.28785	1.88773	0.916649	3.84851e-05	0.00228224	up	no
ENSG00000166292	TMEM100	ENST00000424486;ENST00000570586;ENST00000575685;ENST00000575806	GO:0001525(angiogenesis);GO:0001570(vasculogenesis);GO:0001701(in utero embryonic development);GO:0003197(endocardial cushion development);GO:0003198(epithelial to mesenchymal transition involved in endocardial cushion formation);GO:0003674(molecular_function);GO:0005515(protein binding);GO:0005737(cytoplasm);GO:0005783(endoplasmic reticulum);GO:0005886(plasma membrane);GO:0007219(Notch signaling…	NA	NA	NA	transmembrane protein 100 [Source:HGNC Symbol;Acc:HGNC:25607]	protein_coding;processed_transcript;retained_intron	4.1418	4.42871	2.08792	2.30022	1.9531	0.965769	3.92188e-05	0.00232078	up	no
ENSG00000224032	EPB41L4A-AS1	ENST00000663232;ENST00000508590;ENST00000413221;ENST00000427306	NA	NA	NA	NA	EPB41L4A antisense RNA 1 [Source:HGNC Symbol;Acc:HGNC:30749]	lncRNA	4.93487	4.37896	1.30071	2.46882	2.47082	1.30499	4.05139e-05	0.00239231	up	yes
ENSG00000125962	ARMCX5	ENST00000477663;ENST00000604957;ENST00000246174;ENST00000479502;ENST00000473968;ENST00000372742	GO:0005515(protein binding);GO:0005515(protein binding)	NA	NA	NA	armadillo repeat containing X-linked 5 [Source:HGNC Symbol;Acc:HGNC:25772]	protein_coding	1.16778	1.10736	0.266078	0.460896	3.1296	1.64598	4.0886e-05	0.00240914	up	yes
ENSG00000203880	PCMTD2	ENST00000369758;ENST00000299468;ENST00000610074;ENST00000266078;ENST00000308824;ENST00000608844;ENST00000610196;ENST00000609818;ENST00000609297;ENST00000609764	GO:0004719(protein-L-isoaspartate (D-aspartate) O-methyltransferase activity);GO:0005515(protein binding);GO:0005737(cytoplasm);GO:0006464(cellular protein modification process);GO:0006479(protein methylation);GO:0006479(protein methylation)	NA	NA	NA	protein-L-isoaspartate (D-aspartate) O-methyltransferase domain containing 2 [Source:HGNC Symbol;Acc:HGNC:15882]	protein_coding;processed_transcript;nonsense_mediated_decay	7.64267	7.12461	3.88597	4.95459	1.6704	0.740195	4.10374e-05	0.00241293	up	no
ENSG00000166484	MAPK7	ENST00000299612;ENST00000572968;ENST00000571657;ENST00000308406;ENST00000490660;ENST00000573466;ENST00000570306;ENST00000395602;ENST00000572716;ENST00000603493;ENST00000572853;ENST00000395604;ENST00000486905	GO:0000165(MAPK cascade);GO:0000166(nucleotide binding);GO:0004672(protein kinase activity);GO:0004674(protein serine/threonine kinase activity);GO:0004707(MAP kinase activity);GO:0005515(protein binding);GO:0005524(ATP binding);GO:0005634(nucleus);GO:0005654(nucleoplasm);GO:0005737(cytoplasm);GO:0005829(cytosol);GO:0006468(protein phosphorylation);GO:0007049(cell cycle);GO:0007165(signal transdu…	04010(MAPK signaling pathway);04540(Gap junction);04657(IL-17 signaling pathway);04722(Neurotrophin signaling pathway);04912(GnRH signaling pathway);04921(Oxytocin signaling pathway);05206(MicroRNAs in cancer);05418(Fluid shear stress and atherosclerosis);05418(Fluid shear stress and atherosclerosis)	K04464	EC:2.7.11.24	mitogen-activated protein kinase 7 [Source:HGNC Symbol;Acc:HGNC:6880]	protein_coding;processed_transcript;retained_intron	3.58637	3.06904	5.63393	5.33793	0.606589	-0.721209	4.16861e-05	0.00244582	down	no
ENSG00000172927	MYEOV	ENST00000544781;ENST00000535407;ENST00000308946;ENST00000441339;ENST00000544008;ENST00000541137;ENST00000535653;ENST00000539691;ENST00000540760;ENST00000535660;ENST00000540356	GO:0005515(protein binding);GO:0005515(protein binding)	NA	NA	NA	myeloma overexpressed [Source:HGNC Symbol;Acc:HGNC:7563]	retained_intron;protein_coding;processed_transcript	5.72913	6.08206	13.0042	9.17209	0.532605	-0.908863	4.17734e-05	0.00244582	down	no
ENSG00000116329	OPRD1	ENST00000621425;ENST00000234961	GO:0004930(G protein-coupled receptor activity);GO:0004985(opioid receptor activity);GO:0005515(protein binding);GO:0005737(cytoplasm);GO:0005886(plasma membrane);GO:0005887(integral component of plasma membrane);GO:0006955(immune response);GO:0007165(signal transduction);GO:0007186(G protein-coupled receptor signaling pathway);GO:0007187(G protein-coupled receptor signaling pathway, coupled to c…	04022(cGMP-PKG signaling pathway);04071(Sphingolipid signaling pathway);04080(Neuroactive ligand-receptor interaction);04080(Neuroactive ligand-receptor interaction)	K04213	NA	opioid receptor delta 1 [Source:HGNC Symbol;Acc:HGNC:8153]	protein_coding	1.7402	1.60438	2.50391	2.99286	0.608464	-0.716756	4.2444e-05	0.00247891	down	no
ENSG00000162909	CAPN2	ENST00000483579;ENST00000433674;ENST00000492565;ENST00000295006;ENST00000498027;ENST00000472601;ENST00000434648;ENST00000474026;ENST00000480581;ENST00000463997;ENST00000487223	GO:0000785(chromatin);GO:0001666(response to hypoxia);GO:0001824(blastocyst development);GO:0004198(calcium-dependent cysteine-type endopeptidase activity);GO:0005509(calcium ion binding);GO:0005515(protein binding);GO:0005634(nucleus);GO:0005737(cytoplasm);GO:0005758(mitochondrial intermembrane space);GO:0005764(lysosome);GO:0005783(endoplasmic reticulum);GO:0005794(Golgi apparatus);GO:0005829(c…	04141(Protein processing in endoplasmic reticulum);04210(Apoptosis);04217(Necroptosis);04218(Cellular senescence);04510(Focal adhesion);05010(Alzheimer disease);05010(Alzheimer disease)	NA	NA	calpain 2 [Source:HGNC Symbol;Acc:HGNC:1479]	processed_transcript;protein_coding	23.9086	22.5462	30.0735	35.3037	0.710565	-0.492962	4.25176e-05	0.00247891	down	no
ENSG00000074800	ENO1	ENST00000234590;ENST00000646680;ENST00000645609;ENST00000497492;ENST00000492343;ENST00000486051;ENST00000646370;ENST00000646906;ENST00000464920;ENST00000646156;ENST00000643438;ENST00000414948;ENST00000646660;ENST00000645600;ENST00000489867	GO:0000015(phosphopyruvate hydratase complex);GO:0000122(negative regulation of transcription by RNA polymerase II);GO:0000287(magnesium ion binding);GO:0000977(RNA polymerase II regulatory region sequence-specific DNA binding);GO:0001227(DNA-binding transcription repressor activity, RNA polymerase II-specific);GO:0003677(DNA binding);GO:0003723(RNA binding);GO:0004634(phosphopyruvate hydratase a…	00010(Glycolysis / Gluconeogenesis);03018(RNA degradation);04066(HIF-1 signaling pathway);04066(HIF-1 signaling pathway)	NA	NA	enolase 1 [Source:HGNC Symbol;Acc:HGNC:3350]	protein_coding;nonsense_mediated_decay;retained_intron;processed_transcript	667.539	655.819	985.388	892.854	0.704573	-0.505179	4.2924e-05	0.00249735	down	no
ENSG00000152661	GJA1	ENST00000647564;ENST00000282561;ENST00000649003	GO:0000132(establishment of mitotic spindle orientation);GO:0000139(Golgi membrane);GO:0001937(negative regulation of endothelial cell proliferation);GO:0002544(chronic inflammatory response);GO:0002931(response to ischemia);GO:0003104(positive regulation of glomerular filtration);GO:0003158(endothelium development);GO:0005243(gap junction channel activity);GO:0005515(protein binding);GO:0005654(…	04540(Gap junction);05412(Arrhythmogenic right ventricular cardiomyopathy (ARVC));05412(Arrhythmogenic right ventricular cardiomyopathy (ARVC))	NA	NA	gap junction protein alpha 1 [Source:HGNC Symbol;Acc:HGNC:4274]	protein_coding	3.67745	3.86399	5.95167	6.47335	0.606955	-0.720338	4.33343e-05	0.00251518	down	no
ENSG00000254416	LINC02732	ENST00000526605;ENST00000661010;ENST00000526703;ENST00000655432;ENST00000662858;ENST00000655839	NA	NA	NA	NA	long intergenic non-protein coding RNA 2732 [Source:HGNC Symbol;Acc:HGNC:54249]	lncRNA	3.37673	3.18297	5.54981	6.22539	0.557077	-0.84405	4.34122e-05	0.00251518	down	no
ENSG00000130159	ECSIT	ENST00000417981;ENST00000591104;ENST00000592665;ENST00000586149;ENST00000592571;ENST00000270517;ENST00000593231;ENST00000252440;ENST00000588998;ENST00000590480;ENST00000592312;ENST00000585898;ENST00000585318	GO:0002376(immune system process);GO:0005515(protein binding);GO:0005634(nucleus);GO:0005654(nucleoplasm);GO:0005737(cytoplasm);GO:0005739(mitochondrion);GO:0005743(mitochondrial inner membrane);GO:0005829(cytosol);GO:0032981(mitochondrial respiratory chain complex I assembly);GO:0045087(innate immune response);GO:0051341(regulation of oxidoreductase activity);GO:0061635(regulation of protein com…	04010(MAPK signaling pathway);04010(MAPK signaling pathway)	K04405	NA	ECSIT signaling integrator [Source:HGNC Symbol;Acc:HGNC:29548]	protein_coding;nonsense_mediated_decay;retained_intron	11.6087	11.1672	6.58588	7.21089	1.65082	0.723181	4.35659e-05	0.00251882	up	no
ENSG00000169439	SDC2	ENST00000518385;ENST00000302190;ENST00000519587;ENST00000520233;ENST00000522911	GO:0001523(retinoid metabolic process);GO:0005515(protein binding);GO:0005788(endoplasmic reticulum lumen);GO:0005796(Golgi lumen);GO:0005886(plasma membrane);GO:0006024(glycosaminoglycan biosynthetic process);GO:0006027(glycosaminoglycan catabolic process);GO:0007399(nervous system development);GO:0008150(biological_process);GO:0009986(cell surface);GO:0016020(membrane);GO:0016021(integral compo…	04514(Cell adhesion molecules (CAMs));05144(Malaria);05205(Proteoglycans in cancer);05418(Fluid shear stress and atherosclerosis);05418(Fluid shear stress and atherosclerosis)	K16336	NA	syndecan 2 [Source:HGNC Symbol;Acc:HGNC:10659]	protein_coding;processed_transcript	28.8885	29.1037	18.8354	20.8235	1.46228	0.548216	4.37353e-05	0.00252335	up	no
ENSG00000124193	SRSF6	ENST00000668808;ENST00000244020;ENST00000671022;ENST00000670741;ENST00000662078;ENST00000483871	GO:0000380(alternative mRNA splicing, via spliceosome);GO:0000381(regulation of alternative mRNA splicing, via spliceosome);GO:0000398(mRNA splicing, via spliceosome);GO:0003676(nucleic acid binding);GO:0003723(RNA binding);GO:0003729(mRNA binding);GO:0005515(protein binding);GO:0005634(nucleus);GO:0005654(nucleoplasm);GO:0006376(mRNA splice site selection);GO:0006397(mRNA processing);GO:0006405(…	03040(Spliceosome);05168(Herpes simplex virus 1 infection);05168(Herpes simplex virus 1 infection)	NA	NA	serine and arginine rich splicing factor 6 [Source:HGNC Symbol;Acc:HGNC:10788]	protein_coding;processed_transcript;nonsense_mediated_decay	14.6798	15.0902	19.8184	24.2895	0.674936	-0.567178	4.38859e-05	0.00252618	down	no
ENSG00000150630	VEGFC	ENST00000618562	GO:0001525(angiogenesis);GO:0001666(response to hypoxia);GO:0001934(positive regulation of protein phosphorylation);GO:0001938(positive regulation of endothelial cell proliferation);GO:0002040(sprouting angiogenesis);GO:0002052(positive regulation of neuroblast proliferation);GO:0002576(platelet degranulation);GO:0005172(vascular endothelial growth factor receptor binding);GO:0005515(protein bind…	04010(MAPK signaling pathway);04014(Ras signaling pathway);04015(Rap1 signaling pathway);04151(PI3K-Akt signaling pathway);04510(Focal adhesion);04668(TNF signaling pathway);04926(Relaxin signaling pathway);04933(AGE-RAGE signaling pathway in diabetic complications);05200(Pathways in cancer)	K05449	NA	vascular endothelial growth factor C [Source:HGNC Symbol;Acc:HGNC:12682]	protein_coding	1.82925	1.71136	3.5651	3.51958	0.499755	-1.00071	4.39669e-05	0.00252618	down	yes
ENSG00000179841	AKAP5	ENST00000394718;ENST00000320636	GO:0005515(protein binding);GO:0005516(calmodulin binding);GO:0005768(endosome);GO:0005829(cytosol);GO:0005886(plasma membrane);GO:0006605(protein targeting);GO:0007165(signal transduction);GO:0007193(adenylate cyclase-inhibiting G protein-coupled receptor signaling pathway);GO:0007194(negative regulation of adenylate cyclase activity);GO:0007268(chemical synaptic transmission);GO:0008179(adenyla…	NA	K16522	NA	A-kinase anchoring protein 5 [Source:HGNC Symbol;Acc:HGNC:375]	protein_coding	0.00911735	0.0159838	0.163309	0.128305	0.0860763	-3.53824	4.57259e-05	0.00262181	down	yes
ENSG00000173334	TRIB1	ENST00000520847;ENST00000311922;ENST00000519576;ENST00000521778	GO:0004672(protein kinase activity);GO:0004860(protein kinase inhibitor activity);GO:0005515(protein binding);GO:0005524(ATP binding);GO:0005634(nucleus);GO:0005737(cytoplasm);GO:0006468(protein phosphorylation);GO:0006469(negative regulation of protein kinase activity);GO:0007254(JNK cascade);GO:0008134(transcription factor binding);GO:0014912(negative regulation of smooth muscle cell migration)…	NA	K08814	NA	tribbles pseudokinase 1 [Source:HGNC Symbol;Acc:HGNC:16891]	protein_coding;processed_transcript	13.9501	12.9369	8.73996	8.58402	1.55201	0.634135	4.69128e-05	0.00268431	up	no
ENSG00000100567	PSMA3	ENST00000557087;ENST00000553665;ENST00000556321;ENST00000412908;ENST00000555743;ENST00000554207;ENST00000216455;ENST00000554456;ENST00000557508;ENST00000554812;ENST00000557290	GO:0000165(MAPK cascade);GO:0000209(protein polyubiquitination);GO:0000502(proteasome complex);GO:0002223(stimulatory C-type lectin receptor signaling pathway);GO:0002479(antigen processing and presentation of exogenous peptide antigen via MHC class I, TAP-dependent);GO:0004175(endopeptidase activity);GO:0004298(threonine-type endopeptidase activity);GO:0005515(protein binding);GO:0005634(nucleus…	03050(Proteasome);03050(Proteasome)	NA	NA	proteasome 20S subunit alpha 3 [Source:HGNC Symbol;Acc:HGNC:9532]	nonsense_mediated_decay;retained_intron;protein_coding;processed_transcript	17.3478	18.1535	10.7451	12.1774	1.54875	0.631104	4.72869e-05	0.00270013	up	no
ENSG00000091409	ITGA6	ENST00000416789;ENST00000409080;ENST00000497107;ENST00000475302;ENST00000469534;ENST00000409532;ENST00000470259;ENST00000264107	GO:0005515(protein binding);GO:0005604(basement membrane);GO:0005886(plasma membrane);GO:0005912(adherens junction);GO:0005925(focal adhesion);GO:0007044(cell-substrate junction assembly);GO:0007155(cell adhesion);GO:0007160(cell-matrix adhesion);GO:0007229(integrin-mediated signaling pathway);GO:0008305(integrin complex);GO:0009897(external side of plasma membrane);GO:0009925(basal plasma membra…	04151(PI3K-Akt signaling pathway);04510(Focal adhesion);04512(ECM-receptor interaction);04514(Cell adhesion molecules (CAMs));04640(Hematopoietic cell lineage);04810(Regulation of actin cytoskeleton);05145(Toxoplasmosis);05165(Human papillomavirus infection);05200(Pathways in cancer);05222(Small cell lung cancer);05410(Hypertrophic cardiomyopathy (HCM));05412(Arrhythmogenic right ventricular card…	K06485	NA	integrin subunit alpha 6 [Source:HGNC Symbol;Acc:HGNC:6142]	protein_coding;retained_intron	14.9474	13.7015	18.9473	22.2146	0.696006	-0.522828	4.77732e-05	0.00272228	down	no
ENSG00000169710	FASN	ENST00000580382;ENST00000584610;ENST00000578424;ENST00000306749;ENST00000635197;ENST00000579410;ENST00000636628;ENST00000637693;ENST00000637525	GO:0001649(osteoblast differentiation);GO:0003723(RNA binding);GO:0003824(catalytic activity);GO:0004312(fatty acid synthase activity);GO:0004313([acyl-carrier-protein] S-acetyltransferase activity);GO:0004314([acyl-carrier-protein] S-malonyltransferase activity);GO:0004315(3-oxoacyl-[acyl-carrier-protein] synthase activity);GO:0004316(3-oxoacyl-[acyl-carrier-protein] reductase (NADPH) activity);…	00061(Fatty acid biosynthesis);04152(AMPK signaling pathway);04910(Insulin signaling pathway);04910(Insulin signaling pathway)	NA	NA	fatty acid synthase [Source:HGNC Symbol;Acc:HGNC:3594]	nonsense_mediated_decay;retained_intron;protein_coding;processed_transcript	41.5182	44.1379	55.9373	62.2456	0.724776	-0.464393	4.82588e-05	0.00274431	down	no
ENSG00000285043	AC093512	ENST00000568435;ENST00000395248;ENST00000575627;ENST00000562240;ENST00000566897;ENST00000566280;ENST00000567249;ENST00000627059;ENST00000338110	GO:0003824(catalytic activity);GO:0004332(fructose-bisphosphate aldolase activity);GO:0005829(cytosol);GO:0006096(glycolytic process);GO:0016020(membrane);GO:0016021(integral component of membrane);GO:0016829(lyase activity);GO:0016829(lyase activity)	NA	NA	NA	uncharaterized LOC112694756 [Source:NCBI gene (formerly Entrezgene);Acc:112694756]	protein_coding;retained_intron	53.6998	90.2084	126.521	148.775	0.522739	-0.935838	4.95655e-05	0.00281046	down	no
ENSG00000185745	IFIT1	ENST00000371804;ENST00000546318	GO:0002376(immune system process);GO:0003723(RNA binding);GO:0005515(protein binding);GO:0005737(cytoplasm);GO:0005829(cytosol);GO:0009615(response to virus);GO:0016032(viral process);GO:0019060(intracellular transport of viral protein in host cell);GO:0032091(negative regulation of protein binding);GO:0043657(host cell);GO:0045070(positive regulation of viral genome replication);GO:0045071(negat…	05160(Hepatitis C);05160(Hepatitis C)	NA	NA	interferon induced protein with tetratricopeptide repeats 1 [Source:HGNC Symbol;Acc:HGNC:5407]	protein_coding	2.39401	2.65645	0.911412	1.33988	2.24337	1.16566	4.9625e-05	0.00281046	up	yes
ENSG00000088726	TMEM40	ENST00000435218;ENST00000314124;ENST00000480698;ENST00000435575;ENST00000485124	GO:0016020(membrane);GO:0016021(integral component of membrane);GO:0016021(integral component of membrane)	NA	NA	NA	transmembrane protein 40 [Source:HGNC Symbol;Acc:HGNC:25620]	protein_coding;retained_intron	0.249104	0.209379	0.949124	0.773432	0.266164	-1.90961	5.08141e-05	0.00287193	down	yes
ENSG00000162373	BEND5	ENST00000480399;ENST00000476079;ENST00000489956;ENST00000371833;ENST00000463562	GO:0003677(DNA binding);GO:0005515(protein binding);GO:0005794(Golgi apparatus);GO:0045892(negative regulation of transcription, DNA-templated);GO:0045892(negative regulation of transcription, DNA-templated)	NA	NA	NA	BEN domain containing 5 [Source:HGNC Symbol;Acc:HGNC:25668]	processed_transcript;retained_intron;protein_coding	3.47373	3.24357	5.53522	8.20535	0.488866	-1.03249	5.17472e-05	0.00291322	down	yes
ENSG00000168411	RFWD3	ENST00000575154;ENST00000575397;ENST00000361070;ENST00000576652;ENST00000571776;ENST00000571750;ENST00000572610;ENST00000572990;ENST00000572840;ENST00000575281	GO:0000724(double-strand break repair via homologous recombination);GO:0002039(p53 binding);GO:0004842(ubiquitin-protein transferase activity);GO:0005515(protein binding);GO:0005634(nucleus);GO:0005654(nucleoplasm);GO:0005737(cytoplasm);GO:0006281(DNA repair);GO:0006974(cellular response to DNA damage stimulus);GO:0010212(response to ionizing radiation);GO:0016567(protein ubiquitination);GO:00166…	NA	K15691	EC:2.3.2.27	ring finger and WD repeat domain 3 [Source:HGNC Symbol;Acc:HGNC:25539]	retained_intron;protein_coding	11.7096	10.3376	15.2481	16.3553	0.697622	-0.519483	5.17551e-05	0.00291322	down	no
ENSG00000068489	PRR11	ENST00000581182;ENST00000262293;ENST00000582004;ENST00000578777;ENST00000577457;ENST00000582995	GO:0005634(nucleus);GO:0005737(cytoplasm);GO:0007050(cell cycle arrest);GO:0016020(membrane);GO:0051726(regulation of cell cycle);GO:0051726(regulation of cell cycle)	NA	NA	NA	proline rich 11 [Source:HGNC Symbol;Acc:HGNC:25619]	retained_intron;protein_coding	8.92656	8.52838	11.7512	12.9529	0.706559	-0.501118	5.22737e-05	0.00293645	down	no
ENSG00000167670	CHAF1A	ENST00000585854;ENST00000587580;ENST00000301280;ENST00000587739;ENST00000589648	GO:0000790(nuclear chromatin);GO:0003682(chromatin binding);GO:0005515(protein binding);GO:0005634(nucleus);GO:0006260(DNA replication);GO:0006281(DNA repair);GO:0006334(nucleosome assembly);GO:0006335(DNA replication-dependent nucleosome assembly);GO:0006974(cellular response to DNA damage stimulus);GO:0007049(cell cycle);GO:0031497(chromatin assembly);GO:0032991(protein-containing complex);GO:0…	NA	K10750	NA	chromatin assembly factor 1 subunit A [Source:HGNC Symbol;Acc:HGNC:1910]	protein_coding;processed_transcript	13.5876	12.9291	18.3626	19.0601	0.70857	-0.497018	5.2769e-05	0.00295827	down	no
ENSG00000196576	PLXNB2	ENST00000432455;ENST00000496720;ENST00000479701;ENST00000359337;ENST00000463165;ENST00000434732;ENST00000479818;ENST00000614805;ENST00000425954;ENST00000492578;ENST00000449103;ENST00000610984	GO:0001843(neural tube closure);GO:0001932(regulation of protein phosphorylation);GO:0002116(semaphorin receptor complex);GO:0005515(protein binding);GO:0005886(plasma membrane);GO:0005887(integral component of plasma membrane);GO:0007156(homophilic cell adhesion via plasma membrane adhesion molecules);GO:0007162(negative regulation of cell adhesion);GO:0007165(signal transduction);GO:0007275(mul…	04360(Axon guidance);04360(Axon guidance)	K06821	NA	plexin B2 [Source:HGNC Symbol;Acc:HGNC:9104]	protein_coding;processed_transcript;retained_intron	31.4791	28.4365	39.4397	43.3992	0.723279	-0.467375	5.30628e-05	0.00296873	down	no
ENSG00000140464	PML	ENST00000569965;ENST00000359928;ENST00000567543;ENST00000565317;ENST00000562086;ENST00000567606;ENST00000569161;ENST00000563500;ENST00000395135;ENST00000564428;ENST00000570213;ENST00000268059;ENST00000569477;ENST00000436891;ENST00000564725;ENST00000565898;ENST00000435786;ENST00000354026;ENST00000566068;ENST00000268058	GO:0000784(nuclear chromosome, telomeric region);GO:0000785(chromatin);GO:0000792(heterochromatin);GO:0001666(response to hypoxia);GO:0001932(regulation of protein phosphorylation);GO:0002376(immune system process);GO:0003677(DNA binding);GO:0004842(ubiquitin-protein transferase activity);GO:0005515(protein binding);GO:0005634(nucleus);GO:0005654(nucleoplasm);GO:0005730(nucleolus);GO:0005737(cyto…	04120(Ubiquitin mediated proteolysis);04144(Endocytosis);05164(Influenza A);05168(Herpes simplex virus 1 infection);05200(Pathways in cancer);05202(Transcriptional misregulation in cancer);05221(Acute myeloid leukemia);05221(Acute myeloid leukemia)	K10054	NA	promyelocytic leukemia [Source:HGNC Symbol;Acc:HGNC:9113]	protein_coding;processed_transcript;retained_intron	3.3849	2.93106	4.89407	4.68143	0.659596	-0.600346	5.42892e-05	0.00303122	down	no
ENSG00000001461	NIPAL3	ENST00000003912;ENST00000488155;ENST00000374399;ENST00000339255;ENST00000432012;ENST00000358028;ENST00000475663	GO:0005515(protein binding);GO:0015095(magnesium ion transmembrane transporter activity);GO:0015693(magnesium ion transport);GO:0016020(membrane);GO:0016021(integral component of membrane);GO:1903830(magnesium ion transmembrane transport);GO:1903830(magnesium ion transmembrane transport)	NA	K22733	NA	NIPA like domain containing 3 [Source:HGNC Symbol;Acc:HGNC:25233]	protein_coding;processed_transcript	12.5131	12.6783	7.64134	9.11879	1.50305	0.587896	5.52113e-05	0.0030765	up	no
ENSG00000075391	RASAL2	ENST00000367649;ENST00000433130;ENST00000463079;ENST00000465723;ENST00000462775	GO:0000165(MAPK cascade);GO:0005096(GTPase activator activity);GO:0005515(protein binding);GO:0005829(cytosol);GO:0007165(signal transduction);GO:0043087(regulation of GTPase activity);GO:0043547(positive regulation of GTPase activity);GO:0043547(positive regulation of GTPase activity)	04014(Ras signaling pathway);04014(Ras signaling pathway)	K17633	NA	RAS protein activator like 2 [Source:HGNC Symbol;Acc:HGNC:9874]	protein_coding;retained_intron;processed_transcript	0.509789	0.589304	0.892522	1.32311	0.496064	-1.0114	5.66162e-05	0.00314845	down	yes
ENSG00000013810	TACC3	ENST00000652770;ENST00000493975;ENST00000484651;ENST00000404054;ENST00000651251;ENST00000470808;ENST00000484264;ENST00000466077;ENST00000651817;ENST00000612220;ENST00000313288;ENST00000467746;ENST00000650779	GO:0000226(microtubule cytoskeleton organization);GO:0000922(spindle pole);GO:0005515(protein binding);GO:0005737(cytoplasm);GO:0005815(microtubule organizing center);GO:0005819(spindle);GO:0005829(cytosol);GO:0005856(cytoskeleton);GO:0007049(cell cycle);GO:0007052(mitotic spindle organization);GO:0007091(metaphase/anaphase transition of mitotic cell cycle);GO:0008283(cell population proliferatio…	03013(RNA transport);03013(RNA transport)	K14283	NA	transforming acidic coiled-coil containing protein 3 [Source:HGNC Symbol;Acc:HGNC:11524]	protein_coding;retained_intron;processed_transcript;nonsense_mediated_decay	13.0681	11.9374	16.4512	19.5208	0.695138	-0.524628	5.67939e-05	0.00315201	down	no
ENSG00000267680	ZNF224	ENST00000336976;ENST00000591511;ENST00000590614;ENST00000589680;ENST00000589060;ENST00000589870;ENST00000591551	GO:0000122(negative regulation of transcription by RNA polymerase II);GO:0001227(DNA-binding transcription repressor activity, RNA polymerase II-specific);GO:0003676(nucleic acid binding);GO:0003677(DNA binding);GO:0005515(protein binding);GO:0005634(nucleus);GO:0005654(nucleoplasm);GO:0006355(regulation of transcription, DNA-templated);GO:0017053(transcriptional repressor complex);GO:0031965(nuc…	05168(Herpes simplex virus 1 infection);05168(Herpes simplex virus 1 infection)	K09228	NA	zinc finger protein 224 [Source:HGNC Symbol;Acc:HGNC:13017]	protein_coding;retained_intron	1.13808	0.908869	0.438877	0.309281	2.73598	1.45206	5.7545e-05	0.0031873	up	yes
ENSG00000168000	BSCL2	ENST00000301781;ENST00000532818;ENST00000530900;ENST00000421906;ENST00000405837;ENST00000448568;ENST00000468505;ENST00000524862;ENST00000360796;ENST00000278893;ENST00000413908;ENST00000407022;ENST00000464544;ENST00000412351;ENST00000530009;ENST00000526426;ENST00000532115;ENST00000463679;ENST00000403550;ENST00000531524;ENST00000449636;ENST00000537604;ENST00000470529	GO:0005515(protein binding);GO:0005543(phospholipid binding);GO:0005783(endoplasmic reticulum);GO:0005789(endoplasmic reticulum membrane);GO:0005811(lipid droplet);GO:0006629(lipid metabolic process);GO:0016020(membrane);GO:0016021(integral component of membrane);GO:0016042(lipid catabolic process);GO:0019915(lipid storage);GO:0030176(integral component of endoplasmic reticulum membrane);GO:00343…	NA	K19365	NA	BSCL2 lipid droplet biogenesis associated, seipin [Source:HGNC Symbol;Acc:HGNC:15832]	nonsense_mediated_decay;protein_coding;processed_transcript;retained_intron	35.4599	32.6145	22.9115	19.5732	1.60233	0.680169	5.77748e-05	0.00319365	up	no
ENSG00000165507	DEPP1	ENST00000298295;ENST00000448778	GO:0005737(cytoplasm);GO:0005739(mitochondrion);GO:0005777(peroxisome);GO:0006914(autophagy);GO:0010506(regulation of autophagy);GO:0043231(intracellular membrane-bounded organelle);GO:0043231(intracellular membrane-bounded organelle)	NA	NA	NA	DEPP1 autophagy regulator [Source:HGNC Symbol;Acc:HGNC:23355]	protein_coding	6.49543	6.79525	10.0052	10.4996	0.648175	-0.625544	5.81528e-05	0.00320813	down	no
ENSG00000065534	MYLK	ENST00000360304;ENST00000464489;ENST00000360772;ENST00000514623;ENST00000514895;ENST00000506361;ENST00000504946;ENST00000418370;ENST00000511058;ENST00000583087;ENST00000578202;ENST00000510571;ENST00000515434;ENST00000513111	GO:0000166(nucleotide binding);GO:0001725(stress fiber);GO:0003779(actin binding);GO:0004672(protein kinase activity);GO:0004674(protein serine/threonine kinase activity);GO:0004687(myosin light chain kinase activity);GO:0005515(protein binding);GO:0005516(calmodulin binding);GO:0005524(ATP binding);GO:0005737(cytoplasm);GO:0005829(cytosol);GO:0005856(cytoskeleton);GO:0005886(plasma membrane);GO:…	04020(Calcium signaling pathway);04022(cGMP-PKG signaling pathway);04270(Vascular smooth muscle contraction);04371(Apelin signaling pathway);04510(Focal adhesion);04611(Platelet activation);04810(Regulation of actin cytoskeleton);04921(Oxytocin signaling pathway);04971(Gastric acid secretion);04971(Gastric acid secretion)	K00907	EC:2.7.11.18	myosin light chain kinase [Source:HGNC Symbol;Acc:HGNC:7590]	protein_coding;nonsense_mediated_decay;retained_intron;processed_transcript	0.943147	0.880336	1.30964	1.7466	0.596643	-0.74506	6.03651e-05	0.00332356	down	no
ENSG00000189403	HMGB1	ENST00000399494;ENST00000339872;ENST00000326004;ENST00000399489;ENST00000405805;ENST00000490788;ENST00000468384;ENST00000341423	GO:0000122(negative regulation of transcription by RNA polymerase II);GO:0000400(four-way junction DNA binding);GO:0000405(bubble DNA binding);GO:0000790(nuclear chromatin);GO:0000793(condensed chromosome);GO:0000976(transcription regulatory region sequence-specific DNA binding);GO:0001530(lipopolysaccharide binding);GO:0001654(eye development);GO:0001773(myeloid dendritic cell activation);GO:000…	03410(Base excision repair);04140(Autophagy - animal);04217(Necroptosis);04217(Necroptosis)	K10802	NA	high mobility group box 1 [Source:HGNC Symbol;Acc:HGNC:4983]	protein_coding;processed_transcript	29.1181	28.9472	45.931	39.6373	0.678584	-0.559401	6.06984e-05	0.00333528	down	no
ENSG00000101457	DNTTIP1	ENST00000449078;ENST00000415790;ENST00000372622;ENST00000467701;ENST00000456939	GO:0000118(histone deacetylase complex);GO:0003677(DNA binding);GO:0005515(protein binding);GO:0005634(nucleus);GO:0005654(nucleoplasm);GO:0005730(nucleolus);GO:0031491(nucleosome binding);GO:0042803(protein homodimerization activity);GO:0042803(protein homodimerization activity)	NA	K08707	NA	deoxynucleotidyltransferase terminal interacting protein 1 [Source:HGNC Symbol;Acc:HGNC:16160]	protein_coding;retained_intron	56.3051	56.5588	91.2872	78.1872	0.665964	-0.586483	6.17149e-05	0.00338442	down	no
ENSG00000183287	CCBE1	ENST00000649564;ENST00000398179;ENST00000589116;ENST00000439986	GO:0001525(angiogenesis);GO:0001945(lymph vessel development);GO:0001946(lymphangiogenesis);GO:0002020(protease binding);GO:0002040(sprouting angiogenesis);GO:0003016(respiratory system process);GO:0005509(calcium ion binding);GO:0005515(protein binding);GO:0005518(collagen binding);GO:0005576(extracellular region);GO:0005581(collagen trimer);GO:0005615(extracellular space);GO:0007275(multicellul…	NA	K19638	NA	collagen and calcium binding EGF domains 1 [Source:HGNC Symbol;Acc:HGNC:29426]	protein_coding;retained_intron	0.0287239	0.0346775	0.238896	0.192902	0.146831	-2.76777	6.19685e-05	0.00339161	down	yes
ENSG00000213551	DNAJC9	ENST00000372950;ENST00000453189	GO:0005515(protein binding);GO:0005615(extracellular space);GO:0005634(nucleus);GO:0005654(nucleoplasm);GO:0005737(cytoplasm);GO:0005829(cytosol);GO:0005886(plasma membrane);GO:0016020(membrane);GO:0031072(heat shock protein binding);GO:0032781(positive regulation of ATPase activity);GO:0032781(positive regulation of ATPase activity)	NA	K09529	NA	DnaJ heat shock protein family (Hsp40) member C9 [Source:HGNC Symbol;Acc:HGNC:19123]	protein_coding;processed_transcript	15.1511	14.6325	20.3871	21.8497	0.705158	-0.503982	6.2295e-05	0.00340276	down	no
ENSG00000135245	HILPDA	ENST00000435296;ENST00000257696;ENST00000481454	GO:0001819(positive regulation of cytokine production);GO:0005102(signaling receptor binding);GO:0005515(protein binding);GO:0005576(extracellular region);GO:0005615(extracellular space);GO:0005654(nucleoplasm);GO:0005811(lipid droplet);GO:0005829(cytosol);GO:0008284(positive regulation of cell population proliferation);GO:0009986(cell surface);GO:0010884(positive regulation of lipid storage);GO:…	NA	NA	NA	hypoxia inducible lipid droplet associated [Source:HGNC Symbol;Acc:HGNC:28859]	protein_coding;processed_transcript	8.98237	8.73544	15.0919	13.5098	0.619467	-0.690901	6.31258e-05	0.00344135	down	no
ENSG00000205476	CCDC85C	ENST00000557576;ENST00000380243;ENST00000556348;ENST00000557769;ENST00000555822	GO:0005912(adherens junction);GO:0005923(bicellular tight junction);GO:0007275(multicellular organism development);GO:0021987(cerebral cortex development);GO:0030054(cell junction);GO:0043296(apical junction complex);GO:0043296(apical junction complex)	NA	NA	NA	coiled-coil domain containing 85C [Source:HGNC Symbol;Acc:HGNC:35459]	protein_coding	1.82106	2.10603	2.90518	3.10097	0.653847	-0.612976	6.57226e-05	0.00357588	down	no
ENSG00000135046	ANXA1	ENST00000491192;ENST00000489109;ENST00000468639;ENST00000456643;ENST00000415424;ENST00000495713;ENST00000257497;ENST00000376911	GO:0001533(cornified envelope);GO:0001780(neutrophil homeostasis);GO:0001891(phagocytic cup);GO:0002250(adaptive immune response);GO:0002376(immune system process);GO:0002548(monocyte chemotaxis);GO:0002685(regulation of leukocyte migration);GO:0003697(single-stranded DNA binding);GO:0003727(single-stranded RNA binding);GO:0004859(phospholipase inhibitor activity);GO:0005102(signaling receptor bi…	NA	NA	NA	annexin A1 [Source:HGNC Symbol;Acc:HGNC:533]	processed_transcript;protein_coding	47.5561	50.8967	65.5757	69.6834	0.727884	-0.458221	6.71472e-05	0.00364622	down	no
ENSG00000183684	ALYREF	ENST00000504015;ENST00000512673;ENST00000505490;ENST00000511412	GO:0003676(nucleic acid binding);GO:0003723(RNA binding);GO:0016607(nuclear speck);GO:0016607(nuclear speck)	03013(RNA transport);03015(mRNA surveillance pathway);03040(Spliceosome);05168(Herpes simplex virus 1 infection);05168(Herpes simplex virus 1 infection)	K12881	NA	Aly/REF export factor [Source:HGNC Symbol;Acc:HGNC:19071]	processed_transcript;protein_coding;retained_intron	120.767	123.936	188.61	166.969	0.688182	-0.539137	6.77177e-05	0.00367001	down	no
ENSG00000172965	MIR4435-2HG	ENST00000604981;ENST00000419736;ENST00000654473;ENST00000664009;ENST00000674087;ENST00000666144;ENST00000441075;ENST00000653568;ENST00000673878;ENST00000659079;ENST00000664498;ENST00000655573;ENST00000667218;ENST00000662635;ENST00000439362;ENST00000673668;ENST00000666390;ENST00000666367;ENST00000669050;ENST00000444301;ENST00000308604;ENST00000661559;ENST00000670295;ENST00000666204;ENST00000674026…	NA	NA	NA	NA	MIR4435-2 host gene [Source:HGNC Symbol;Acc:HGNC:35163]	lncRNA;retained_intron	1.20797	0.879185	2.20045	1.64264	0.543093	-0.880728	6.79987e-05	0.00367403	down	no
ENSG00000114547	ROPN1B	ENST00000514116;ENST00000251776;ENST00000510450;ENST00000508088;ENST00000504401;ENST00000505382;ENST00000511082	GO:0001932(regulation of protein phosphorylation);GO:0005515(protein binding);GO:0005737(cytoplasm);GO:0005929(cilium);GO:0007266(Rho protein signal transduction);GO:0007283(spermatogenesis);GO:0007340(acrosome reaction);GO:0007342(fusion of sperm to egg plasma membrane involved in single fertilization);GO:0030159(receptor signaling complex adaptor activity);GO:0030317(flagellated sperm motility)…	NA	NA	NA	rhophilin associated tail protein 1B [Source:HGNC Symbol;Acc:HGNC:31927]	protein_coding;retained_intron	5.02819	6.4715	3.13868	2.88552	1.90891	0.932753	6.80572e-05	0.00367403	up	no
ENSG00000106462	EZH2	ENST00000320356;ENST00000469631;ENST00000460911;ENST00000483967;ENST00000350995;ENST00000478654;ENST00000483012;ENST00000498186;ENST00000492143;ENST00000476773	GO:0000122(negative regulation of transcription by RNA polymerase II);GO:0000781(chromosome, telomeric region);GO:0000790(nuclear chromatin);GO:0000976(transcription regulatory region sequence-specific DNA binding);GO:0000978(RNA polymerase II cis-regulatory region sequence-specific DNA binding);GO:0000979(RNA polymerase II core promoter sequence-specific DNA binding);GO:0001226(RNA polymerase II…	00310(Lysine degradation);05206(MicroRNAs in cancer);05206(MicroRNAs in cancer)	K11430	EC:2.1.1.43	enhancer of zeste 2 polycomb repressive complex 2 subunit [Source:HGNC Symbol;Acc:HGNC:3527]	protein_coding;retained_intron;nonsense_mediated_decay	9.02805	9.28049	12.3926	14.8073	0.673109	-0.571087	6.84696e-05	0.0036891	down	no
ENSG00000183963	SMTN	ENST00000438223;ENST00000624247;ENST00000460658;ENST00000404574;ENST00000475548;ENST00000489337;ENST00000432777;ENST00000440425;ENST00000455608;ENST00000416786;ENST00000466272;ENST00000431481;ENST00000612341;ENST00000504335;ENST00000422839;ENST00000619644;ENST00000497697;ENST00000333137	GO:0003085(negative regulation of systemic arterial blood pressure);GO:0003779(actin binding);GO:0005515(protein binding);GO:0005737(cytoplasm);GO:0005815(microtubule organizing center);GO:0005856(cytoskeleton);GO:0006939(smooth muscle contraction);GO:0007517(muscle organ development);GO:0008307(structural constituent of muscle);GO:0015629(actin cytoskeleton);GO:0017137(Rab GTPase binding);GO:003…	NA	NA	NA	smoothelin [Source:HGNC Symbol;Acc:HGNC:11126]	protein_coding;retained_intron;processed_transcript	8.16756	8.41435	11.6944	11.5383	0.71373	-0.486549	6.91431e-05	0.00370837	down	no
ENSG00000142279	WTIP	ENST00000585928;ENST00000590071	GO:0000932(P-body);GO:0001666(response to hypoxia);GO:0003714(transcription corepressor activity);GO:0005515(protein binding);GO:0005634(nucleus);GO:0005667(transcription factor complex);GO:0005737(cytoplasm);GO:0005911(cell-cell junction);GO:0005912(adherens junction);GO:0006355(regulation of transcription, DNA-templated);GO:0007010(cytoskeleton organization);GO:0022604(regulation of cell morpho…	04390(Hippo signaling pathway);04392(Hippo signaling pathway - multiple species);04392(Hippo signaling pathway - multiple species)	K16682	NA	WT1 interacting protein [Source:HGNC Symbol;Acc:HGNC:20964]	protein_coding	1.2324	1.28015	1.95887	1.97394	0.63887	-0.646405	6.93917e-05	0.00370837	down	no
ENSG00000196365	LONP1	ENST00000585374;ENST00000540670;ENST00000589473;ENST00000588589;ENST00000591321;ENST00000360614;ENST00000593119;ENST00000590511;ENST00000590729;ENST00000587552	GO:0000002(mitochondrial genome maintenance);GO:0000166(nucleotide binding);GO:0001018(mitochondrial promoter sequence-specific DNA binding);GO:0001666(response to hypoxia);GO:0003677(DNA binding);GO:0003697(single-stranded DNA binding);GO:0003727(single-stranded RNA binding);GO:0004176(ATP-dependent peptidase activity);GO:0004252(serine-type endopeptidase activity);GO:0005515(protein binding);GO…	NA	NA	NA	lon peptidase 1, mitochondrial [Source:HGNC Symbol;Acc:HGNC:9479]	protein_coding;retained_intron;processed_transcript	27.3166	28.4355	36.677	39.7748	0.729245	-0.455524	6.94493e-05	0.00370837	down	no
ENSG00000151006	PRSS53	ENST00000280606;ENST00000486499;ENST00000492427	GO:0004252(serine-type endopeptidase activity);GO:0005515(protein binding);GO:0005576(extracellular region);GO:0006508(proteolysis);GO:0008233(peptidase activity);GO:0008236(serine-type peptidase activity);GO:0016787(hydrolase activity);GO:0016787(hydrolase activity)	NA	NA	NA	serine protease 53 [Source:HGNC Symbol;Acc:HGNC:34407]	protein_coding;retained_intron	0.379842	0.405424	0.872688	1.07986	0.402175	-1.31411	6.94846e-05	0.00370837	down	yes
ENSG00000060982	BCAT1	ENST00000539780;ENST00000261192;ENST00000544418;ENST00000355164;ENST00000612790	GO:0000082(G1/S transition of mitotic cell cycle);GO:0003824(catalytic activity);GO:0004084(branched-chain-amino-acid transaminase activity);GO:0005737(cytoplasm);GO:0005739(mitochondrion);GO:0005829(cytosol);GO:0008483(transaminase activity);GO:0008652(cellular amino acid biosynthetic process);GO:0009081(branched-chain amino acid metabolic process);GO:0009082(branched-chain amino acid biosynthet…	00270(Cysteine and methionine metabolism);00280(Valine, leucine and isoleucine degradation);00290(Valine, leucine and isoleucine biosynthesis);00770(Pantothenate and CoA biosynthesis);00770(Pantothenate and CoA biosynthesis)	NA	NA	branched chain amino acid transaminase 1 [Source:HGNC Symbol;Acc:HGNC:976]	protein_coding;processed_transcript;non_stop_decay	0.634221	0.711658	1.22462	1.2067	0.55356	-0.853189	6.94968e-05	0.00370837	down	no
ENSG00000087510	TFAP2C	ENST00000201031;ENST00000416606	GO:0000122(negative regulation of transcription by RNA polymerase II);GO:0000790(nuclear chromatin);GO:0000977(RNA polymerase II regulatory region sequence-specific DNA binding);GO:0000978(RNA polymerase II cis-regulatory region sequence-specific DNA binding);GO:0000981(DNA-binding transcription factor activity, RNA polymerase II-specific);GO:0001227(DNA-binding transcription repressor activity, …	NA	K09177	NA	transcription factor AP-2 gamma [Source:HGNC Symbol;Acc:HGNC:11744]	protein_coding	61.1194	58.8619	41.4181	42.9747	1.4217	0.507617	7.00584e-05	0.00372668	up	no
ENSG00000266642	AC024267	ENST00000579187;ENST00000580603	NA	NA	NA	NA	novel transcript, antisense to DHRS13	lncRNA	0.243805	0.600302	0	0	4220.53	12.0432	7.01091e-05	0.00372668	up	yes
ENSG00000143549	TPM3	ENST00000368530;ENST00000473036;ENST00000504663;ENST00000368545;ENST00000328159;ENST00000330188;ENST00000509409;ENST00000651731;ENST00000368531;ENST00000368533;ENST00000312970;ENST00000611659;ENST00000469717;ENST00000341372;ENST00000651641;ENST00000302206;ENST00000505010;ENST00000323144;ENST00000341485;ENST00000651873	GO:0001725(stress fiber);GO:0003674(molecular_function);GO:0003779(actin binding);GO:0005515(protein binding);GO:0005737(cytoplasm);GO:0005829(cytosol);GO:0005856(cytoskeleton);GO:0005862(muscle thin filament tropomyosin);GO:0005884(actin filament);GO:0006936(muscle contraction);GO:0007015(actin filament organization);GO:0015629(actin cytoskeleton);GO:0030049(muscle filament sliding);GO:0051015(a…	04260(Cardiac muscle contraction);04261(Adrenergic signaling in cardiomyocytes);05200(Pathways in cancer);05216(Thyroid cancer);05410(Hypertrophic cardiomyopathy (HCM));05414(Dilated cardiomyopathy (DCM));05414(Dilated cardiomyopathy (DCM))	K09290	NA	tropomyosin 3 [Source:HGNC Symbol;Acc:HGNC:12012]	protein_coding;retained_intron;nonsense_mediated_decay;processed_transcript	15.211	15.1126	19.8322	20.824	0.745855	-0.423034	7.10393e-05	0.00376889	down	no
ENSG00000180900	SCRIB	ENST00000546337;ENST00000674084;ENST00000320476;ENST00000674065;ENST00000526832;ENST00000531163;ENST00000356994;ENST00000525051;ENST00000531942	GO:0001768(establishment of T cell polarity);GO:0001772(immunological synapse);GO:0001843(neural tube closure);GO:0001921(positive regulation of receptor recycling);GO:0002093(auditory receptor cell morphogenesis);GO:0005515(protein binding);GO:0005654(nucleoplasm);GO:0005737(cytoplasm);GO:0005886(plasma membrane);GO:0005911(cell-cell junction);GO:0005912(adherens junction);GO:0007275(multicellul…	04390(Hippo signaling pathway);04530(Tight junction);05165(Human papillomavirus infection);05203(Viral carcinogenesis);05203(Viral carcinogenesis)	K16175	NA	scribble planar cell polarity protein [Source:HGNC Symbol;Acc:HGNC:30377]	processed_transcript;protein_coding;retained_intron	13.9325	13.5849	18.1107	19.6991	0.727786	-0.458414	7.1825e-05	0.00380329	down	no
ENSG00000131153	GINS2	ENST00000253462;ENST00000595355	GO:0000727(double-strand break repair via break-induced replication);GO:0000811(GINS complex);GO:0005515(protein binding);GO:0005634(nucleus);GO:0005654(nucleoplasm);GO:0006260(DNA replication);GO:0006271(DNA strand elongation involved in DNA replication);GO:0031298(replication fork protection complex);GO:0032508(DNA duplex unwinding);GO:0043138(3'-5' DNA helicase activity);GO:0043138(3'-5' DNA h…	NA	K10733	NA	GINS complex subunit 2 [Source:HGNC Symbol;Acc:HGNC:24575]	protein_coding	25.5719	25.088	40.6589	35.1309	0.668428	-0.581157	7.23184e-05	0.00382211	down	no
ENSG00000150967	ABCB9	ENST00000346530;ENST00000280560;ENST00000540971;ENST00000536976;ENST00000542448;ENST00000546289;ENST00000538895;ENST00000442833;ENST00000426173;ENST00000540285;ENST00000543935;ENST00000537276;ENST00000541983;ENST00000541424;ENST00000545373;ENST00000546077;ENST00000442028;ENST00000344275;ENST00000622723	GO:0000166(nucleotide binding);GO:0005515(protein binding);GO:0005524(ATP binding);GO:0005764(lysosome);GO:0005765(lysosomal membrane);GO:0015031(protein transport);GO:0015433(ATPase-coupled peptide antigen transmembrane transporter activity);GO:0015440(ATPase-coupled peptide transmembrane transporter activity);GO:0015833(peptide transport);GO:0016020(membrane);GO:0016021(integral component of me…	02010(ABC transporters);04142(Lysosome);04142(Lysosome)	K05656	NA	ATP binding cassette subfamily B member 9 [Source:HGNC Symbol;Acc:HGNC:50]	protein_coding;retained_intron;nonsense_mediated_decay;processed_transcript	2.59999	2.58224	3.68308	3.81602	0.691047	-0.533144	7.24678e-05	0.00382271	down	no
ENSG00000197555	SIPA1L1	ENST00000381232;ENST00000358550;ENST00000557151;ENST00000554960;ENST00000554362;ENST00000556780;ENST00000555066;ENST00000556959;ENST00000554874;ENST00000555818;ENST00000555989;ENST00000555652;ENST00000553453;ENST00000556408;ENST00000557469;ENST00000557712	GO:0003674(molecular_function);GO:0005096(GTPase activator activity);GO:0005515(protein binding);GO:0005575(cellular_component);GO:0005737(cytoplasm);GO:0005856(cytoskeleton);GO:0008150(biological_process);GO:0014069(postsynaptic density);GO:0030054(cell junction);GO:0031532(actin cytoskeleton reorganization);GO:0043005(neuron projection);GO:0043087(regulation of GTPase activity);GO:0043197(dendr…	04015(Rap1 signaling pathway);04015(Rap1 signaling pathway)	K17701	NA	signal induced proliferation associated 1 like 1 [Source:HGNC Symbol;Acc:HGNC:20284]	protein_coding;retained_intron;processed_transcript	1.50085	1.40488	2.09641	2.61967	0.61613	-0.698693	7.29425e-05	0.00383601	down	no
ENSG00000178999	AURKB	ENST00000580998;ENST00000578549;ENST00000578753;ENST00000583915;ENST00000585124;ENST00000583124;ENST00000534871;ENST00000577833;ENST00000582368;ENST00000580390;ENST00000584561;ENST00000316199;ENST00000581511	GO:0000122(negative regulation of transcription by RNA polymerase II);GO:0000166(nucleotide binding);GO:0000775(chromosome, centromeric region);GO:0000776(kinetochore);GO:0000779(condensed chromosome, centromeric region);GO:0000780(condensed nuclear chromosome, centromeric region);GO:0002903(negative regulation of B cell apoptotic process);GO:0004672(protein kinase activity);GO:0004674(protein se…	NA	K11479	EC:2.7.11.1	aurora kinase B [Source:HGNC Symbol;Acc:HGNC:11390]	nonsense_mediated_decay;protein_coding;retained_intron	23.7407	18.7212	30.901	35.3678	0.640754	-0.642158	7.30054e-05	0.00383601	down	no
ENSG00000165322	ARHGAP12	ENST00000311380;ENST00000375250;ENST00000497103;ENST00000493008;ENST00000396144;ENST00000344936;ENST00000454919	GO:0001891(phagocytic cup);GO:0002011(morphogenesis of an epithelial sheet);GO:0005096(GTPase activator activity);GO:0005515(protein binding);GO:0005737(cytoplasm);GO:0005829(cytosol);GO:0006911(phagocytosis, engulfment);GO:0007015(actin filament organization);GO:0007165(signal transduction);GO:0043087(regulation of GTPase activity);GO:0043547(positive regulation of GTPase activity);GO:0051056(re…	NA	K20636	NA	Rho GTPase activating protein 12 [Source:HGNC Symbol;Acc:HGNC:16348]	protein_coding;processed_transcript	3.91614	3.82648	2.33094	2.03623	1.77292	0.826125	7.31355e-05	0.00383601	up	no
ENSG00000121152	NCAPH	ENST00000456906;ENST00000477409;ENST00000240423;ENST00000455200;ENST00000435349;ENST00000435975	GO:0000796(condensin complex);GO:0000799(nuclear condensin complex);GO:0003682(chromatin binding);GO:0005515(protein binding);GO:0005634(nucleus);GO:0005654(nucleoplasm);GO:0005694(chromosome);GO:0005737(cytoplasm);GO:0005829(cytosol);GO:0007049(cell cycle);GO:0007076(mitotic chromosome condensation);GO:0007143(female meiotic nuclear division);GO:0010032(meiotic chromosome condensation);GO:001602…	NA	K06676	NA	non-SMC condensin I complex subunit H [Source:HGNC Symbol;Acc:HGNC:1112]	protein_coding;retained_intron	7.03712	7.38025	10.3545	10.3765	0.69545	-0.523981	7.36963e-05	0.00385812	down	no
ENSG00000186193	SAPCD2	ENST00000409687	GO:0000132(establishment of mitotic spindle orientation);GO:0005515(protein binding);GO:0005634(nucleus);GO:0005654(nucleoplasm);GO:0005730(nucleolus);GO:0005737(cytoplasm);GO:0005829(cytosol);GO:0005886(plasma membrane);GO:0005923(bicellular tight junction);GO:0005938(cell cortex);GO:0007049(cell cycle);GO:0008284(positive regulation of cell population proliferation);GO:0016020(membrane);GO:0016…	NA	NA	NA	suppressor APC domain containing 2 [Source:HGNC Symbol;Acc:HGNC:28055]	protein_coding	12.1274	11.9267	16.8069	17.2811	0.705646	-0.502984	7.46149e-05	0.00389884	down	no
ENSG00000134824	FADS2	ENST00000522639;ENST00000574708;ENST00000522359;ENST00000257261;ENST00000543584;ENST00000522056;ENST00000521849;ENST00000517312;ENST00000521571;ENST00000278840;ENST00000517839;ENST00000355484;ENST00000523235	GO:0004768(stearoyl-CoA 9-desaturase activity);GO:0005783(endoplasmic reticulum);GO:0005789(endoplasmic reticulum membrane);GO:0005887(integral component of plasma membrane);GO:0006629(lipid metabolic process);GO:0006631(fatty acid metabolic process);GO:0006633(fatty acid biosynthetic process);GO:0006636(unsaturated fatty acid biosynthetic process);GO:0016020(membrane);GO:0016021(integral compone…	00592(alpha-Linolenic acid metabolism);01040(Biosynthesis of unsaturated fatty acids);03320(PPAR signaling pathway);03320(PPAR signaling pathway)	K10226	EC:1.14.19.3	fatty acid desaturase 2 [Source:HGNC Symbol;Acc:HGNC:3575]	protein_coding;retained_intron	17.9049	18.9295	23.9794	26.7213	0.726507	-0.460952	7.59526e-05	0.00396126	down	no
ENSG00000110080	ST3GAL4	ENST00000531217;ENST00000526311;ENST00000530591;ENST00000534452;ENST00000534457;ENST00000356132;ENST00000449406;ENST00000524834;ENST00000526727;ENST00000534733;ENST00000534083;ENST00000444328;ENST00000227495;ENST00000532243;ENST00000533826;ENST00000524860;ENST00000528858;ENST00000528605	GO:0000139(Golgi membrane);GO:0003836(beta-galactoside (CMP) alpha-2,3-sialyltransferase activity);GO:0005576(extracellular region);GO:0005794(Golgi apparatus);GO:0006486(protein glycosylation);GO:0008373(sialyltransferase activity);GO:0009101(glycoprotein biosynthetic process);GO:0009247(glycolipid biosynthetic process);GO:0009312(oligosaccharide biosynthetic process);GO:0016020(membrane);GO:001…	00601(Glycosphingolipid biosynthesis - lacto and neolacto series);00601(Glycosphingolipid biosynthesis - lacto and neolacto series)	NA	NA	ST3 beta-galactoside alpha-2,3-sialyltransferase 4 [Source:HGNC Symbol;Acc:HGNC:10864]	nonsense_mediated_decay;protein_coding;processed_transcript;retained_intron	52.4836	51.8666	78.2754	70.4265	0.701741	-0.510989	7.65913e-05	0.00398707	down	no
ENSG00000169991	IFFO2	ENST00000455833;ENST00000416166	GO:0005882(intermediate filament);GO:0005882(intermediate filament)	NA	NA	NA	intermediate filament family orphan 2 [Source:HGNC Symbol;Acc:HGNC:27006]	protein_coding	4.49457	4.72845	6.42865	8.80794	0.60532	-0.724229	7.7218e-05	0.00401215	down	no
ENSG00000149295	DRD2	ENST00000542968;ENST00000543292;ENST00000544518;ENST00000542616;ENST00000362072;ENST00000540600;ENST00000538967;ENST00000539420	GO:0000139(Golgi membrane);GO:0001591(dopamine neurotransmitter receptor activity, coupled via Gi/Go);GO:0001659(temperature homeostasis);GO:0001666(response to hypoxia);GO:0001669(acrosomal vesicle);GO:0001933(negative regulation of protein phosphorylation);GO:0001963(synaptic transmission, dopaminergic);GO:0001964(startle response);GO:0001975(response to amphetamine);GO:0001976(nervous system p…	04015(Rap1 signaling pathway);04024(cAMP signaling pathway);04080(Neuroactive ligand-receptor interaction);04540(Gap junction);04728(Dopaminergic synapse);05012(Parkinson disease);05030(Cocaine addiction);05034(Alcoholism);05034(Alcoholism)	K04145	NA	dopamine receptor D2 [Source:HGNC Symbol;Acc:HGNC:3023]	protein_coding;retained_intron	1.1063	0.916696	2.72865	1.94291	0.433045	-1.20741	7.74195e-05	0.00401508	down	yes
ENSG00000197451	HNRNPAB	ENST00000504796;ENST00000355836;ENST00000358344;ENST00000504898;ENST00000506259	GO:0001837(epithelial to mesenchymal transition);GO:0003676(nucleic acid binding);GO:0003700(DNA-binding transcription factor activity);GO:0003723(RNA binding);GO:0003729(mRNA binding);GO:0005515(protein binding);GO:0005634(nucleus);GO:0005654(nucleoplasm);GO:0005737(cytoplasm);GO:0043565(sequence-specific DNA binding);GO:0045893(positive regulation of transcription, DNA-templated);GO:0090575(RNA…	NA	K13044	NA	heterogeneous nuclear ribonucleoprotein A/B [Source:HGNC Symbol;Acc:HGNC:5034]	retained_intron;protein_coding	94.9469	87.5953	127.13	124.326	0.725943	-0.462072	7.89928e-05	0.00408902	down	no
ENSG00000152409	JMY	ENST00000396137	GO:0003713(transcription coactivator activity);GO:0003779(actin binding);GO:0005515(protein binding);GO:0005634(nucleus);GO:0005654(nucleoplasm);GO:0005737(cytoplasm);GO:0005856(cytoskeleton);GO:0006281(DNA repair);GO:0006357(regulation of transcription by RNA polymerase II);GO:0006974(cellular response to DNA damage stimulus);GO:0007050(cell cycle arrest);GO:0031252(cell leading edge);GO:0034314…	NA	NA	NA	junction mediating and regulatory protein, p53 cofactor [Source:HGNC Symbol;Acc:HGNC:28916]	protein_coding	0.773025	0.689036	0.302695	0.330896	2.30758	1.20638	7.93799e-05	0.00409625	up	yes
ENSG00000090975	PITPNM2	ENST00000542749;ENST00000541244;ENST00000546049;ENST00000535289;ENST00000320201;ENST00000280562;ENST00000451868;ENST00000436074;ENST00000542210	GO:0005509(calcium ion binding);GO:0005548(phospholipid transporter activity);GO:0005737(cytoplasm);GO:0005829(cytosol);GO:0006661(phosphatidylinositol biosynthetic process);GO:0008289(lipid binding);GO:0008525(phosphatidylcholine transporter activity);GO:0008526(phosphatidylinositol transfer activity);GO:0012505(endomembrane system);GO:0015914(phospholipid transport);GO:0016020(membrane);GO:0030…	NA	NA	NA	phosphatidylinositol transfer protein membrane associated 2 [Source:HGNC Symbol;Acc:HGNC:21044]	protein_coding;retained_intron;processed_transcript	3.74907	3.33803	4.95968	5.63166	0.66914	-0.579619	7.94283e-05	0.00409625	down	no
ENSG00000188906	LRRK2	ENST00000479187;ENST00000474202;ENST00000298910	GO:0000139(Golgi membrane);GO:0000149(SNARE binding);GO:0000165(MAPK cascade);GO:0000166(nucleotide binding);GO:0000186(activation of MAPKK activity);GO:0000187(activation of MAPK activity);GO:0000287(magnesium ion binding);GO:0001933(negative regulation of protein phosphorylation);GO:0001934(positive regulation of protein phosphorylation);GO:0003779(actin binding);GO:0003924(GTPase activity);GO:…	05012(Parkinson disease);05012(Parkinson disease)	K08844	EC:2.7.11.1	leucine rich repeat kinase 2 [Source:HGNC Symbol;Acc:HGNC:18618]	retained_intron;protein_coding	1.28757	1.03441	0.403008	0.641277	2.22351	1.15284	8.17497e-05	0.00420814	up	yes
ENSG00000213585	VDAC1	ENST00000425992;ENST00000466080;ENST00000395047;ENST00000265333;ENST00000489906;ENST00000492324;ENST00000395044	GO:0001662(behavioral fear response);GO:0005253(anion channel activity);GO:0005515(protein binding);GO:0005634(nucleus);GO:0005739(mitochondrion);GO:0005741(mitochondrial outer membrane);GO:0005757(mitochondrial permeability transition pore complex);GO:0005886(plasma membrane);GO:0006090(pyruvate metabolic process);GO:0006811(ion transport);GO:0006820(anion transport);GO:0006851(mitochondrial cal…	04020(Calcium signaling pathway);04022(cGMP-PKG signaling pathway);04217(Necroptosis);04218(Cellular senescence);04621(NOD-like receptor signaling pathway);04979(Cholesterol metabolism);05012(Parkinson disease);05016(Huntington disease);05164(Influenza A);05166(Human T-cell leukemia virus 1 infection);05166(Human T-cell leukemia virus 1 infection)	K05862	NA	voltage dependent anion channel 1 [Source:HGNC Symbol;Acc:HGNC:12669]	protein_coding;processed_transcript;retained_intron	104.568	86.7133	135.858	137.793	0.698998	-0.516639	8.19056e-05	0.00420834	down	no
ENSG00000132199	ENOSF1	ENST00000578651;ENST00000580605;ENST00000580982;ENST00000579053;ENST00000583771;ENST00000647584;ENST00000584259;ENST00000578647;ENST00000577334;ENST00000582745;ENST00000584646;ENST00000581332;ENST00000584706;ENST00000340116;ENST00000585128;ENST00000585004;ENST00000581928;ENST00000581906;ENST00000583973	GO:0000287(magnesium ion binding);GO:0005575(cellular_component);GO:0005739(mitochondrion);GO:0009063(cellular amino acid catabolic process);GO:0016052(carbohydrate catabolic process);GO:0016829(lyase activity);GO:0016836(hydro-lyase activity);GO:0016853(isomerase activity);GO:0044275(cellular carbohydrate catabolic process);GO:0046872(metal ion binding);GO:0050023(L-fuconate dehydratase activity…	00051(Fructose and mannose metabolism);00051(Fructose and mannose metabolism)	K18334	EC:4.2.1.68	enolase superfamily member 1 [Source:HGNC Symbol;Acc:HGNC:30365]	retained_intron;processed_transcript;protein_coding;nonsense_mediated_decay	2.49062	1.93398	3.51439	3.63637	0.618759	-0.69255	8.35554e-05	0.00427825	down	no
ENSG00000114796	KLHL24	ENST00000242810;ENST00000454495;ENST00000461813;ENST00000493074;ENST00000473045;ENST00000468101;ENST00000476808;ENST00000454652;ENST00000481126;ENST00000437402;ENST00000492409	GO:0005515(protein binding);GO:0005737(cytoplasm);GO:0005912(adherens junction);GO:0016567(protein ubiquitination);GO:0030054(cell junction);GO:0030057(desmosome);GO:0030424(axon);GO:0031463(Cul3-RING ubiquitin ligase complex);GO:0042995(cell projection);GO:0043204(perikaryon);GO:0045109(intermediate filament organization);GO:0051865(protein autoubiquitination);GO:2000312(regulation of kainate se…	NA	K10461	NA	kelch like family member 24 [Source:HGNC Symbol;Acc:HGNC:25947]	protein_coding;processed_transcript;retained_intron	1.62408	1.81583	0.85843	0.995805	1.85517	0.891548	8.35752e-05	0.00427825	up	no
ENSG00000175550	DRAP1	ENST00000527119;ENST00000531121;ENST00000530791;ENST00000525501;ENST00000525190;ENST00000532933;ENST00000534333;ENST00000376991;ENST00000312515	GO:0000122(negative regulation of transcription by RNA polymerase II);GO:0000978(RNA polymerase II cis-regulatory region sequence-specific DNA binding);GO:0001091(RNA polymerase II general transcription initiation factor binding);GO:0003677(DNA binding);GO:0003712(transcription coregulator activity);GO:0005515(protein binding);GO:0005634(nucleus);GO:0006355(regulation of transcription, DNA-templa…	NA	K21752	NA	DR1 associated protein 1 [Source:HGNC Symbol;Acc:HGNC:3019]	protein_coding;retained_intron	195.398	181.778	290.942	255.007	0.690863	-0.533529	8.46144e-05	0.00432345	down	no
[truncated: 27,152 more rows]
